# Supplementary material for: Functional architecture of reward learning in mushroom body extrinsic neurons of larval Drosophila
Source: Nat Commun. 2018 Mar 16;9:1104. doi: 10.1038/s41467-018-03130-1 (PMC5856778; doi:10.1038/s41467-018-03130-1)
Supplement: Supplementary file 10 — Supplementary Data 1(XLSX 245 kb) [file 41467_2018_3130_MOESM10_ESM.xlsx]

## Sheet: Fig. 3
Fig. 3a					Fig. 3b					Fig. 3c					Fig. 3d
Genotype	PI	Odor-Pref	FRU-Pref		Genotype	PI	Odor-Pref	FRU-Pref		Genotype	PI	Odor-Pref	FRU-Pref		Genotype	PI	Odor-Pref	FRU-Pref
DAN-h1 Block	-0.0666667	0.666667	0.466667		MBON-h1,h2 Block	0.55	0.633333	0.2		DAN-k1 Block	0.4	-0.0666667	0.833333		MBON-k1 Block	0.133333	0.433333	0.433333
DAN-h1 Block	0.166667	0.533333	0.8		MBON-h1,h2 Block	0.2	0.633333	0.766667		DAN-k1 Block	-0.116667	0.1	0.733333		MBON-k1 Block	0.45	0.5	0.733333
DAN-h1 Block	0.55	0.666667	0.533333		MBON-h1,h2 Block	0.724359	0.6	0.866667		DAN-k1 Block	0.05	0.333333	0.9		MBON-k1 Block	-0.15	0.566667	0.6
DAN-h1 Block	0.183333	0.3	0.433333		MBON-h1,h2 Block	0.239655	0.566667	0.7		DAN-k1 Block	0.15	0.2	0.966667		MBON-k1 Block	0.416667	0.5	0.833333
DAN-h1 Block	0.366667	0.6	0.533333		MBON-h1,h2 Block	0.444048	0.466667	0.633333		DAN-k1 Block	0.366667	0.333333	0.966667		MBON-k1 Block	0.516667	0.5	0.666667
DAN-h1 Block	0.433333	0.4	0.333333		MBON-h1,h2 Block	0.492857	0.2	0.733333		DAN-k1 Block	0.1	0.133333	0.7		MBON-k1 Block	0.466667	0.533333	0.7
DAN-h1 Block	0.166667	-0.266667	0.566667		MBON-h1,h2 Block	0.228161	0.466667	0.7		DAN-k1 Block	0.216667	0.366667	0.866667		MBON-k1 Block	0.366667	0.566667	0.5
DAN-h1 Block	0.166667	0.366667	0.7		MBON-h1,h2 Block	0.75	0.766667	0.666667		DAN-k1 Block	0.566667	0.0333333	0.9		MBON-k1 Block	0.666667	0.666667	0.6
DAN-h1 Block	0.15	0.1	0.566667		MBON-h1,h2 Block	0.275862	0.833333	0.766667		DAN-k1 Block	0.0666667	0.133333	0.633333		MBON-k1 Block	-0.1	0.4	0.466667
DAN-h1 Block	0.3	0.366667	0.733333		MBON-h1,h2 Block	0.05	0.7	0.666667		DAN-k1 Block	0.25	0.166667	0.766667		MBON-k1 Block	-0.0333333	0.433333	0.7
DAN-h1 Block	-0.15	0.633333	0.866667		MBON-h1,h2 Block	0.389655	0.333333	0.5		DAN-k1 Block	-0.25	0.5	0.966667		MBON-k1 Block	0.433333	0.566667	0.8
DAN-h1 Block	0.25	0.3	0.966667		MBON-h1,h2 Block	0.217241	0.666667	0.466667		DAN-k1 Block	0.15	-0.1	0.966667		MBON-k1 Block	0.4	0.466667	0.766667
DAN-h1 Block	0.0666667	0.166667	0.9		MBON-h1,h2 Block	0.2	0.533333	0.533333		DAN-k1 Block	0.133333	0.2	0.566667		MBON-k1 Block	0.183333	0.5	0.9
DAN-h1 Block	0.166667	0.533333	0.6		MBON-h1,h2 Block	-0.233333	0.5	0.533333		DAN-k1 Block	0.666667	0.433333	0.833333		MBON-k1 Block	0.383333	0.633333	0.766667
DAN-h1 Block	0.333333	0.333333	0.433333		MBON-h1,h2 Block	0.55	0.533333	0.8		DAN-k1 Block	0.6	0.166667	0.6		MBON-k1 Block	0.166667	0.733333	0.833333
DAN-h1 Block	-0.0833333	0.3	0.6		MBON-h1,h2 Block	0.427381	0.6	0.633333		DAN-k1 Block	0.233333	0.233333	0.5		MBON-k1 Block	0.0666667	0.566667	0.766667
DAN-h1 Block	0.215517	0.266667	0.733333		MBON-h1,h2 Block	0.540805	0.466667	0.633333		DAN-k1 Block	0.533333	0.366667	0.666667		MBON-k1 Block	0.25	0.666667	0.7
DAN-h1 Block	0.416667	0.433333	0.533333		MBON-h1,h2 Block	0.533333	0.4	0.8		DAN-k1 Block	0.166667	0.266667	0.466667		MBON-k1 Block	0.127586	0.566667	0.666667
DAN-h1 Block	0.237931	0.433333	0.666667		MBON-h1,h2 Block	0.283333	0.666667	0.366667		DAN-k1 Block	0.283333	-0.166667	0.5		MBON-k1 Block	0.0166667	0.7	0.5
DAN-h1 Block	0.3	0.3	0.833333		MBON-h1,h2 Block	0.266667	0.766667	0.413793		DAN-k1 Block	0.116667	0.0333333	0.566667		MBON-k1 Block	0.3	0.466667	0.633333
DAN-h1 Block	0.2	0.333333	0.6		MBON-h1,h2 Block	0.471264	0.6	0.6		DAN-k1 Block	0.0333333		0.633333		MBON-k1 Block	0.15	0.3	0.933333
DAN-h1 Block	-0.0166667	0.366667	0.9		MBON-h1,h2 Block	0.316667	0.7	0.5		DAN-k1 Block	0.266667		0.4		MBON-k1 Block	0.181609	0.366667	0.633333
DAN-h1 Block	0.283333	0.466667	0.166667		MBON-h1,h2 Block	0.383333	0.433333	0.866667		DAN-k1 Block	0.433333		0.7		MBON-k1 Block		0.166667	0.8
DAN-h1 Block	0.333333	0.6	0.366667		MBON-h1,h2 Block	0.416667	0.5	0.607143		DAN-k1 Block	0.466667		0.566667		MBON-k1 Block		0.633333	0.733333
DAN-h1 Block	-0.166667	0.433333	0.333333		MBON-h1,h2 Block	0.233333	0.733333	0.857143		DAN-k1 Block	0.516667		0.533333		MBON-k1 Block		-0.0666667	0.266667
DAN-h1 Block	0.25				MBON-h1,h2 Block	0.366667				DAN-k1 Block	0.516667		0.566667
DAN-h1 Block	-0.0833333				MBON-h1,h2 Block	0.524713				DAN-k1 Block	0.35		0.4
DAN-h1 Block	0.0333333				MBON-h1,h2 Block	0.383333				DAN-k1 Block	0.316667		0.666667
DAN-h1 Block	-0.0810345				MBON-h1,h2 Block	0				DAN-k1 Block	0.35		0.733333
DAN-h1 Block	0.05				MBON-h1,h2 Block	0.216667				DAN-k1 Block	0.25		0.433333
DAN-h1 Block	0.283333				MBON-h1,h2 Block	0.269048				DAN-k1 Block	0.45		0.633333
DAN-h1 Block	0.133333				MBON-h1,h2 Block	0.49023				DAN-k1 Block	0.216667		0.866667
DAN-h1 Block	0.3				MBON-h1,h2 Block	0.55				DAN-k1 Block	0.0666667		0.666667
DAN-h1 Block	-0.123563				MBON-h1,h2 Block	0.0833333				DAN-k1 Block	0.266667		0.466667
DAN-h1 Block	0.15				MBON-h1,h2 Block	0.1				DAN-k1 Block	0.4		0.5
DAN-h1 Block	0.0333333				MBON-h1,h2 Block	0.0333333				DAN-k1 Block	0.433333
DAN-h1 Block	0.235632				MBON-h1,h2 Block	0.25				DAN-k1 Block	0.533333
DAN-h1 Block	-0.0333333				MBON-h1,h2 Block	0.4				DAN-k1 Block	0.2
DAN-h1 Block	0.183333				MBON-h1,h2 Block	0.237931				DAN-k1 Block	-0.133333
DAN-h1 Block	0.1				MBON-h1,h2 Block	0.35				DAN-k1 Block	0.15
DAN-h1 Block	0.45				MBON-h1,h2 Block	0.316667
DAN-h1 Block	0.466667				MBON-h1,h2 Block	0.433333
DAN-h1 Block	0.551724				MBON-h1,h2 Block	0.1
DAN-h1 Block	0.133333				MBON-h1,h2 Block	0.2
DAN-h1 Block	0.166667				MBON-h1,h2 Block	0.283333
DAN-h1 Block	0.216667				MBON-h1,h2 Block	0.583333
DAN-h1 Block	0.3				MBON-h1,h2 Block	0.116667
DAN-h1 Block	0.0333333
DAN-h1 Block	0.35
DAN-h1 Block	0.216667
DAN-h1 Block	0.266667
Effector Ctrl	0.463095	0.4	0.533333		Effector Ctrl	0.566667	0.766667	0.733333		Effector Ctrl	0.25	0.4	0.633333		Effector Ctrl	-0.183333	0.333333	0.866667
Effector Ctrl	0.266667	0.166667	0.366667		Effector Ctrl	0.516667	0.566667	-0.666667		Effector Ctrl	0.1	0.266667	0.466667		Effector Ctrl	0.383333	0.366667	0.8
Effector Ctrl	0.416667	0.5	0.4		Effector Ctrl	0.75	0.1	0.633333		Effector Ctrl	0.0666667	0.233333	0.666667		Effector Ctrl	0.15	0.3	0.633333
Effector Ctrl	0.283333	0.433333	0.366667		Effector Ctrl	0.266667	0.366667	0.766667		Effector Ctrl	0.0333333	0.3	0.8		Effector Ctrl	0.266667	0.4	0.7
Effector Ctrl	0.483333	0.266667	0.366667		Effector Ctrl	0.337438	0.4	0.633333		Effector Ctrl	0.366667	0.733333	1		Effector Ctrl	0.0818966	0.566667	0.833333
Effector Ctrl	0.366667	0.633333	0.6		Effector Ctrl	0.0833333	0.766667	0.566667		Effector Ctrl	0.333333	0.466667	0.9		Effector Ctrl	0.25	0.6	0.766667
Effector Ctrl	0.416667	0.4	0.566667		Effector Ctrl	0.516667	0.2	0.8		Effector Ctrl	0.504023	0.266667	0.666667		Effector Ctrl	0.416667	0.5	0.666667
Effector Ctrl	0.216667	0.666667	0.266667		Effector Ctrl	0.316667	0.166667	0.533333		Effector Ctrl	0.333333	0.2	0.8		Effector Ctrl	0.416667	0.3	0.633333
Effector Ctrl	0.283333	0.166667	0.6		Effector Ctrl	0.4	0.266667	0.566667		Effector Ctrl	0.416667	0.6	0.766667		Effector Ctrl	0.15	0.8	0.666667
Effector Ctrl	0.2	0.666667	0.466667		Effector Ctrl	0.256897	0.166667	0.8		Effector Ctrl	0.466667	0.6	0.766667		Effector Ctrl	0.163793	0.433333	0.533333
Effector Ctrl	0.3	0.366667	0.733333		Effector Ctrl	0.466667	0.466667	0.666667		Effector Ctrl	0.306897	0.533333	0.566667		Effector Ctrl	0.233333	0.3	0.766667
Effector Ctrl	0.178736	0.633333	0.466667		Effector Ctrl	0.236207	0.4	0.8		Effector Ctrl	0.45	0.6	0.533333		Effector Ctrl	0.316667	0.6	0.733333
Effector Ctrl	0.283333	0.333333	0.8		Effector Ctrl	0.366667	0.166667	0.533333		Effector Ctrl	0.316667	0.266667	0.533333		Effector Ctrl	0.266667	0.533333	0.7
Effector Ctrl	0.333333	0.4	0.766667		Effector Ctrl	0.383333	0.4	0.633333		Effector Ctrl	0.116667	0.0333333	0.633333		Effector Ctrl	0.533333	0.6	0.566667
Effector Ctrl	0.55	0.333333	0.566667		Effector Ctrl	0.183333	0.133333	0.666667		Effector Ctrl	0.516667	0.433333	0.933333		Effector Ctrl	0.133333	0.3	0.533333
Effector Ctrl	0.302874	0.4	0.466667		Effector Ctrl	0.2	0.4	0.733333		Effector Ctrl	0.416667	0.6	0.733333		Effector Ctrl	0.316667	0.433333	0.666667
Effector Ctrl	0.1	0.466667	0.7		Effector Ctrl	0.333333	0.4	0.551724		Effector Ctrl	0.5	0.233333	0.866667		Effector Ctrl	0.45	0.533333	0.666667
Effector Ctrl	0.44023	0.333333	0.4		Effector Ctrl	0.433333	0.8	0.275862		Effector Ctrl	0.233333	0.366667	0.8		Effector Ctrl	0.126437	0.5	0.9
Effector Ctrl	0.25	0.533333	0.533333		Effector Ctrl	0.383333	0.7	0.333333		Effector Ctrl	0.25	0.3	0.933333		Effector Ctrl	-0.133333	0.6	0.466667
Effector Ctrl	0.566667	0.6	0.766667		Effector Ctrl	0.4	0.433333	0.433333		Effector Ctrl	0.466667	0.633333	0.8		Effector Ctrl	0.133333	0.633333	0.633333
Effector Ctrl	-0.0333333	0.6	0.3		Effector Ctrl	0.560345	0.333333	0.7		Effector Ctrl	0.333333		0.733333		Effector Ctrl	0	0.7	0.6
Effector Ctrl	0.116667	0.466667	0.4		Effector Ctrl	0.266667	0.533333	0.9		Effector Ctrl	0.283333		0.6		Effector Ctrl		0.966667	0.533333
Effector Ctrl	0.25	0.4	0.566667		Effector Ctrl	0.383333	0.433333	0.966667		Effector Ctrl	0.566667		0.8		Effector Ctrl		0.366667	0.172414
Effector Ctrl	0.366667	0.433333	0.4		Effector Ctrl	0.15	0.466667	0.966667		Effector Ctrl	0.5		0.733333		Effector Ctrl		0.5	0.4
Effector Ctrl	0.283333	0.466667	0.3		Effector Ctrl	0.3	0.533333	0.833333		Effector Ctrl	0.164368		0.5		Effector Ctrl		0.433333	0.6
Effector Ctrl	0.366667				Effector Ctrl	0.633333				Effector Ctrl	0.35		0.7
Effector Ctrl	0.0666667				Effector Ctrl	0.633333				Effector Ctrl	0.316667		0.833333
Effector Ctrl	0.3				Effector Ctrl	0.45				Effector Ctrl	-0.116667		0.766667
Effector Ctrl	0.0706897				Effector Ctrl	0.2				Effector Ctrl	0.3		0.733333
Effector Ctrl	-0.0166667				Effector Ctrl	0.583333				Effector Ctrl	-0.0166667		0.8
Effector Ctrl	0.316667				Effector Ctrl	0.188095				Effector Ctrl	0.386782		0.8
Effector Ctrl	0.383333				Effector Ctrl	0.443678				Effector Ctrl	0.533333		0.7
Effector Ctrl	0.5				Effector Ctrl	0.35				Effector Ctrl	0.288506		0.8
Effector Ctrl	0.416667				Effector Ctrl	-0.0666667				Effector Ctrl	0.283333		0.833333
Effector Ctrl	0.5				Effector Ctrl	0.133333				Effector Ctrl	0.433333		0.633333
Effector Ctrl	0.556897				Effector Ctrl	0.35				Effector Ctrl	0.478161
Effector Ctrl	0.533333				Effector Ctrl	0.333333				Effector Ctrl	0.366667
Effector Ctrl	0.133333				Effector Ctrl	0.2				Effector Ctrl	0.35
Effector Ctrl	0.261538				Effector Ctrl	0.25				Effector Ctrl	0.35
Effector Ctrl	0.25				Effector Ctrl	0.0666667				Effector Ctrl	-0.0166667
Effector Ctrl	0.416667				Effector Ctrl	0.490805
Effector Ctrl	0.492529				Effector Ctrl	0.233333
Effector Ctrl	0.605172				Effector Ctrl	0.2
Effector Ctrl	0.483333				Effector Ctrl	-0.116667
Effector Ctrl	0.185714				Effector Ctrl	0.166667
Effector Ctrl	0.233333				Effector Ctrl	0.3
Effector Ctrl	0.35				Effector Ctrl	0.3
Effector Ctrl	0.2
Effector Ctrl	0.314286
Effector Ctrl	0.333333
Effector Ctrl	0.116667
Driver Ctrl	0.333333	0.3	0.6		Driver Ctrl	-0.133333	0.7	0.5		Driver Ctrl	0.566667	0.566667	0.766667		Driver Ctrl	0.283333	0.566667	0.8
Driver Ctrl	0.4	0.566667	0.9		Driver Ctrl	0.517241	0.433333	0.166667		Driver Ctrl	0.183333	0.466667	0.733333		Driver Ctrl	0.266667	0.266667	0.7
Driver Ctrl	0.4	0.533333	0.7		Driver Ctrl	0.733333	0.3	0.5		Driver Ctrl	0.15	0.533333	0.9		Driver Ctrl	0.0166667	0.433333	0.5
Driver Ctrl	0.1	0.6	0.8		Driver Ctrl	0.366667	0.366667	0.533333		Driver Ctrl	0.314368	0.2	0.8		Driver Ctrl	0.516667	0.533333	0.666667
Driver Ctrl	0.783333	0.333333	0.466667		Driver Ctrl	0.35	0.4	0.466667		Driver Ctrl	0.383333	0.433333	0.9		Driver Ctrl	0.55	0.366667	0.633333
Driver Ctrl	0.216667	0.7	0.466667		Driver Ctrl	0.281404	0.566667	0.533333		Driver Ctrl	0.133333	0.2	0.833333		Driver Ctrl	0.471839	0.333333	0.733333
Driver Ctrl	0.333333	0.4	0.6		Driver Ctrl	0.333333	0.533333	0.766667		Driver Ctrl	0.583333	0.333333	0.933333		Driver Ctrl	0.3	0.5	0.666667
Driver Ctrl	0.266667	0.533333	0.366667		Driver Ctrl	0.443103	0.366667	0.6		Driver Ctrl	0.366667	0.6	0.866667		Driver Ctrl	0.366667	0.633333	0.4
Driver Ctrl	0.216667	0.4	0.4		Driver Ctrl	0.416667	0.433333	0.6		Driver Ctrl	0.5	0.266667	0.833333		Driver Ctrl	0.0666667	0.633333	0.433333
Driver Ctrl	0.266667	0.333333	0.366667		Driver Ctrl	0.495238	0.333333	0.7		Driver Ctrl	0.5	0.6	0.7		Driver Ctrl	0.366667	0.633333	0.533333
Driver Ctrl	0.227011	0.7	0.666667		Driver Ctrl	0.333333	0.6	0.633333		Driver Ctrl	0.35	0.466667	0.733333		Driver Ctrl	0.25	0.433333	0.666667
Driver Ctrl	0.233333	0.533333	0.333333		Driver Ctrl	0.566667	0.7	0.6		Driver Ctrl	0.216667	0.7	0.766667		Driver Ctrl	0.0239583	0.6	0.5
Driver Ctrl	0.766667	0.733333	0.3		Driver Ctrl	0.141626	0.4	0.5		Driver Ctrl	0.416667	0.266667	0.866667		Driver Ctrl	0.183333	0.9	0.733333
Driver Ctrl	0.298276	0.533333	0.666667		Driver Ctrl	0.516667	0.333333	0.666667		Driver Ctrl	0.367857	0.4	0.566667		Driver Ctrl	0.216667	0.766667	0.6
Driver Ctrl	0.383333	0.3	0.933333		Driver Ctrl	0.366667	0.642857	0.966667		Driver Ctrl	0.283333	0.366667	0.666667		Driver Ctrl	0.466667	0.5	0.6
Driver Ctrl	0.166667	0.4	0.766667		Driver Ctrl	0.1	0.766667	0.766667		Driver Ctrl	0.696552	0.566667	0.866667		Driver Ctrl	0.25	0.4	0.866667
Driver Ctrl	0.633333	0.6	0.766667		Driver Ctrl	0.55	0.933333	0.366667		Driver Ctrl	0.5	0.4	0.7		Driver Ctrl	0.416667	0.666667	0.8
Driver Ctrl	0.433333	0.533333	0.7		Driver Ctrl	0.55	0.833333	0.3		Driver Ctrl	0.333333	0.166667	0.933333		Driver Ctrl	0.15	0.533333	0.633333
Driver Ctrl	0.416667	0.333333	0.633333		Driver Ctrl	0.383333	0.4	0.466667		Driver Ctrl	0.616667	0.566667	0.8		Driver Ctrl	0.0333333	0.733333	0.666667
Driver Ctrl	0.574713	0.5	0.4		Driver Ctrl	0.466667	0.666667	0.533333		Driver Ctrl	0.516667	0.466667	0.666667		Driver Ctrl	0.15	0.666667	0.733333
Driver Ctrl	0.683333	0.4	0.733333		Driver Ctrl	0.433333	0.566667	0.833333		Driver Ctrl	0.583333		0.433333		Driver Ctrl	0.15	0.666667	0.733333
Driver Ctrl	0.2	0.5	0.833333		Driver Ctrl	0.233333	0.566667	0.733333		Driver Ctrl	0.266667		0.666667		Driver Ctrl		0.7	0.533333
Driver Ctrl	0.316667	0.433333	0.466667		Driver Ctrl	0.512069	0.633333	0.833333		Driver Ctrl	0.566667		0.766667		Driver Ctrl		0.6	0.733333
Driver Ctrl	0.189655	0.333333	0.6		Driver Ctrl	0.471839	0.666667	0.833333		Driver Ctrl	-0.05		0.8		Driver Ctrl		0.5	0.766667
Driver Ctrl	0.566667	0.5	0.6		Driver Ctrl	0.416667	0.666667	0.933333		Driver Ctrl	0.216667		0.7		Driver Ctrl		0.7	0.566667
Driver Ctrl	0.300575				Driver Ctrl	0.466667				Driver Ctrl	0.183333		0.633333
Driver Ctrl	0.516667				Driver Ctrl	0.416667				Driver Ctrl	0.516667		0.666667
Driver Ctrl	0.0397849				Driver Ctrl	0.482143				Driver Ctrl	0.233333		0.633333
Driver Ctrl	-0.0666667				Driver Ctrl	0.3				Driver Ctrl	0.470115		0.566667
Driver Ctrl	0.0666667				Driver Ctrl	0.316667				Driver Ctrl	0.466667		0.733333
Driver Ctrl	0.0333333				Driver Ctrl	0.389655				Driver Ctrl	0.383333		0.466667
Driver Ctrl	0.681481				Driver Ctrl	0.68046				Driver Ctrl	0.4		0.6
Driver Ctrl	0.533333				Driver Ctrl	0.366667				Driver Ctrl	0.166667		0.3
Driver Ctrl	0.572414				Driver Ctrl	-0.340805				Driver Ctrl	0.103571		0.233333
Driver Ctrl	0.389286				Driver Ctrl	0.0404762				Driver Ctrl	0.116667		0.333333
Driver Ctrl	0.233333				Driver Ctrl	0.4				Driver Ctrl	0.566667
Driver Ctrl	0.15				Driver Ctrl	-0.174138				Driver Ctrl	0.419048
Driver Ctrl	0.283333				Driver Ctrl	0.133333				Driver Ctrl	0.483908
Driver Ctrl	0.283333				Driver Ctrl	0.316667				Driver Ctrl	0.418966
Driver Ctrl	0.116667				Driver Ctrl	0.180952				Driver Ctrl	0.1
Driver Ctrl	0.464286				Driver Ctrl	0.416667
Driver Ctrl	0.339286				Driver Ctrl	0.116667
Driver Ctrl	0.327586				Driver Ctrl	0.283333
Driver Ctrl	0.55				Driver Ctrl	0.216667
Driver Ctrl	0.316667				Driver Ctrl	0.1
Driver Ctrl	0.283333				Driver Ctrl	0.416667
Driver Ctrl	0.316667				Driver Ctrl	0.25
Driver Ctrl	0.116667
Driver Ctrl	0.366667
Driver Ctrl	0.133333
Driver Ctrl	0.366667

## Sheet: Fig. 4
Fig. 4a					Fig. 4b					Fig. 4c					Fig. 4d					Fig. 4e					Fig. 4f
Genotype	PI	Odor-Pref	FRU-Pref		Genotype	PI	Odor-Pref	FRU-Pref		Genotype	PI	Odor-Pref	FRU-Pref		Genotype	PI	Odor-Pref	FRU-Pref		Genotype	PI	Odor-Pref	FRU-Pref		Genotype	PI	Odor-Pref	FRU-Pref
DAN-i1 Block	0.1	0.633333	0.833333		MBON-i1 Block	0.2	0.4	0.633333		MBON-j2 Block	0.0666667	0.533333	0.655172		MBON-j1 Block	0.15	0.4	0.633333		DAN-g1 Block	0.0833333	0.566667	0.466667		MBON-g1,g2 Block	0.283333	0.333333	0.9
DAN-i1 Block	0.3	0.6	0.7		MBON-i1 Block	0.15	0.833333	0.833333		MBON-j2 Block	0.3	0.3	0.931034		MBON-j1 Block	-0.0833333	0.466667	0.933333		DAN-g1 Block	0.116667	0.766667	0.766667		MBON-g1,g2 Block	0.233333	0.566667	0.8
DAN-i1 Block	0.1	0.466667	0.833333		MBON-i1 Block	0.0321839	0.666667	0.8		MBON-j2 Block	0.0166667	0.366667	0.533333		MBON-j1 Block	-0.116667	0.566667	0.766667		DAN-g1 Block	0.4	0.433333	0.8		MBON-g1,g2 Block	0.166667	0.466667	0.8
DAN-i1 Block	0.333333	0.266667	0.633333		MBON-i1 Block	-0.010468	0.633333	0.9		MBON-j2 Block	0.17931	0.333333	0.758621		MBON-j1 Block	0.0666667	0.533333	0.8		DAN-g1 Block	0.233333	0.433333	0.833333		MBON-g1,g2 Block	0.0166667	0.3	0.566667
DAN-i1 Block	0.466667	0.3	0.766667		MBON-i1 Block	0.25	0.333333	0.766667		MBON-j2 Block	0.0333333	0.666667	0.551724		MBON-j1 Block	0.3	0.3	0.433333		DAN-g1 Block	0.316667	0.8	0.566667		MBON-g1,g2 Block	0.3	0.4	0.4
DAN-i1 Block	0.383333	0.733333	0.8		MBON-i1 Block	0.516667	0.4	0.633333		MBON-j2 Block	0.333333	0.566667	0.428571		MBON-j1 Block	0.466667	0.533333	0.633333		DAN-g1 Block	0.133333	0.533333	0.666667		MBON-g1,g2 Block	0.166667	0.333333	0.766667
DAN-i1 Block	0.333333	0.366667	0.766667		MBON-i1 Block	0.266667	0.5	0.9		MBON-j2 Block	0.116667	0.8	0.678571		MBON-j1 Block	0.123563	0.533333	0.733333		DAN-g1 Block	-0.4	0.533333	0.833333		MBON-g1,g2 Block	0.166667	0.333333	0.733333
DAN-i1 Block	0.666667	0.666667	0.766667		MBON-i1 Block	0.229885	0.333333	0.8		MBON-j2 Block	0.633333	0.7	0.689655		MBON-j1 Block	0.516667	0.766667	0.633333		DAN-g1 Block	0.25	0.6	0.766667		MBON-g1,g2 Block	0.0333333	0.466667	0.5
DAN-i1 Block	0.15	0.366667	0.566667		MBON-i1 Block	0.15	0.9	0.566667		MBON-j2 Block	-0.233333	0.6	0.821429		MBON-j1 Block	-0.416667	0.5	0.733333		DAN-g1 Block	0.45	0.6	0.8		MBON-g1,g2 Block	-0.05	0.166667	0.333333
DAN-i1 Block	-0.0666667	0.333333	0.6		MBON-i1 Block	0.333333	0.866667	0.8		MBON-j2 Block	0.116667	0.8	0.12		MBON-j1 Block	0.0091954	0.866667	0.833333		DAN-g1 Block	0.183908	0.733333	0.8		MBON-g1,g2 Block	0.366667	0.466667	0.533333
DAN-i1 Block	0.4	0.4	0.633333		MBON-i1 Block	0.0333333	0.6	0.8		MBON-j2 Block	0.1	0.0333333	0.714286		MBON-j1 Block	0.05	0.566667	0.533333		DAN-g1 Block	0.5	0.666667	0.9		MBON-g1,g2 Block	0.15	0.0666667	0.533333
DAN-i1 Block	0.0833333	0.533333	0.466667		MBON-i1 Block	0.116667	0.733333	0.6		MBON-j2 Block	0.1	0.4	0.933333		MBON-j1 Block	0.116667	0.5	0.8		DAN-g1 Block	-0.0833333	0.633333	0.785714		MBON-g1,g2 Block	0.15	0.1	0.566667
DAN-i1 Block	0.25	0.333333	0.733333		MBON-i1 Block	0.5	0.466667	0.533333		MBON-j2 Block	0.116667	0.3	0.866667		MBON-j1 Block	0.1	0.7	0.9		DAN-g1 Block	0.133333	0.5	0.766667		MBON-g1,g2 Block	0.05	0.2	0.766667
DAN-i1 Block	0.506897	0.533333	0.7		MBON-i1 Block	0.568966	0.5	0.633333		MBON-j2 Block	0.45	0.4	0.666667		MBON-j1 Block	0.451724	0.633333	0.7		DAN-g1 Block	0.575	0.466667	0.8		MBON-g1,g2 Block	0.366667	0.4	0.6
DAN-i1 Block	0.783333	0.633333	0.733333		MBON-i1 Block	0.3	0.766667	0.8		MBON-j2 Block	0.316667	0.333333	0.866667		MBON-j1 Block	0.46954	0.5	0.7		DAN-g1 Block	0.466667	0.7	0.666667		MBON-g1,g2 Block	0.366667	0.533333	0.833333
DAN-i1 Block	0.293103	0.566667	0.6		MBON-i1 Block	0.283908	0.433333	0.6		MBON-j2 Block	0.3	0.266667	0.933333		MBON-j1 Block	0.241379	0.533333	0.7		DAN-g1 Block	0.683333	0.7	0.8		MBON-g1,g2 Block	-0.15	0.566667	0.933333
DAN-i1 Block	0.533333	0.733333	0.766667		MBON-i1 Block	0.266667	0.566667	0.633333		MBON-j2 Block	0.516667	0.2	0.8		MBON-j1 Block	0.466667	0.2	0.633333		DAN-g1 Block	-0.0666667	0.433333	-0.666667		MBON-g1,g2 Block	0.05	0.266667	0.866667
DAN-i1 Block	0.15	0.433333	0.8		MBON-i1 Block	0.3	0.333333	0.733333		MBON-j2 Block	0.116667	0.533333	0.733333		MBON-j1 Block	0.366667	0.366667	0.533333		DAN-g1 Block	0.4	0.733333	0.633333		MBON-g1,g2 Block	0.0333333	0	0.733333
DAN-i1 Block	-0.1	0.733333	0.833333		MBON-i1 Block	0.25	0.666667	0.666667		MBON-j2 Block	0.35	0.166667	0.766667		MBON-j1 Block	-0.2	0.766667	0.866667		DAN-g1 Block	-0.0166667	0.4	0.366667		MBON-g1,g2 Block	0.15	-0.0689655	0.8
DAN-i1 Block	0.483333	0.333333	0.8		MBON-i1 Block	0.183333	0.433333	0.766667		MBON-j2 Block	0.416667	0.333333	0.7		MBON-j1 Block	0.258621	0.5	0.633333		DAN-g1 Block	0.283333	0.6	0.566667		MBON-g1,g2 Block	-0.0333333	0.133333	0.833333
DAN-i1 Block	-0.0482759	0.7	0.766667		MBON-i1 Block	-0.0166667	0.833333	0.666667		MBON-j2 Block	0.55	0.6	0.933333		MBON-j1 Block	-0.0833333	-0.133333	0.766667		DAN-g1 Block	0.316667	0.533333	0.566667		MBON-g1,g2 Block	-0.0816092	0.0666667	0.533333
DAN-i1 Block	0.072619	0.333333	0.6		MBON-i1 Block	0.233333	0.533333	0.8		MBON-j2 Block	0.266667	0.0666667	0.9		MBON-j1 Block	0.381481	0.666667	0.9		DAN-g1 Block	0.442529	0.7	0.517241		MBON-g1,g2 Block	0.15	0.4	0.7
DAN-i1 Block	0.55	0.366667	0.766667		MBON-i1 Block	0.383333	0.733333	0.833333		MBON-j2 Block	0.183333	0.333333	0.733333		MBON-j1 Block	0.516667	0.2	0.896552		DAN-g1 Block	0.416667	0.466667	0.7		MBON-g1,g2 Block	0.283333	0.566667	0.4
DAN-i1 Block	0.466667	0.4	0.666667		MBON-i1 Block	0.433333	0.3	0.666667		MBON-j2 Block	0.316667	0.8	0.8		MBON-j1 Block	0.7	0.4	0.8		DAN-g1 Block	0.133333	0.4	0.7		MBON-g1,g2 Block	0.35	0.166667	0.5
DAN-i1 Block	0.283333	0.733333	0.533333		MBON-i1 Block	0.283333	0.866667	0.666667		MBON-j2 Block	0.2	0.466667	0.833333		MBON-j1 Block	0.133333	0.466667	0.666667		DAN-g1 Block	0.366667	0.6	0.866667		MBON-g1,g2 Block	0.166667	0.3	0.666667
DAN-i1 Block	0.55				MBON-i1 Block	0.333333				MBON-j2 Block	-0.15	0.666667	0.766667		MBON-j1 Block	0.166667				DAN-g1 Block	0.416667
DAN-i1 Block	0.166667				MBON-i1 Block	0.433333				MBON-j2 Block		0.366667	0.566667		MBON-j1 Block	-0.4				DAN-g1 Block	0.55
DAN-i1 Block	0.416667				MBON-i1 Block	0.166667				MBON-j2 Block		0.3	0.666667		MBON-j1 Block	-0.0551724				DAN-g1 Block	0.45
DAN-i1 Block	0.321264				MBON-i1 Block	0.2				MBON-j2 Block		0.5	0.566667		MBON-j1 Block	-0.0166667				DAN-g1 Block	0.35
DAN-i1 Block	0.266667				MBON-i1 Block	0				MBON-j2 Block		0.433333	0.733333		MBON-j1 Block	-0.0833333				DAN-g1 Block	0.316667
DAN-i1 Block	0.483333				MBON-i1 Block	0.189655				MBON-j2 Block		0.133333			MBON-j1 Block	0.133333				DAN-g1 Block	-0.1
DAN-i1 Block	0.65				MBON-i1 Block	0.383333				MBON-j2 Block		0			MBON-j1 Block	0.283333				DAN-g1 Block	0.45
DAN-i1 Block	0.5				MBON-i1 Block	0.65				MBON-j2 Block		0.482759			MBON-j1 Block	0.316667				DAN-g1 Block	0.516667
DAN-i1 Block	0.416667				MBON-i1 Block	-0.216667				MBON-j2 Block		0.5			MBON-j1 Block	0.266667				DAN-g1 Block	0.55
DAN-i1 Block	0.466667				MBON-i1 Block	0.683333				MBON-j2 Block		0.533333			MBON-j1 Block	0.566667				DAN-g1 Block	0.603571
DAN-i1 Block	0.75				MBON-i1 Block	0.19023									MBON-j1 Block	-0.0183908				DAN-g1 Block	0.45
DAN-i1 Block	0.183333														MBON-j1 Block	-0.2				DAN-g1 Block	0.35
DAN-i1 Block	0.633333														MBON-j1 Block	-0.0833333
DAN-i1 Block	0.366667														MBON-j1 Block	0.183333
DAN-i1 Block	0.166667														MBON-j1 Block	0.433333
															MBON-j1 Block	0.440805
															MBON-j1 Block	0.43908
															MBON-j1 Block	-0.0258621
															MBON-j1 Block	0.633333
															MBON-j1 Block	-0.6
															MBON-j1 Block	-0.183333
															MBON-j1 Block	-0.0333333
Effector Ctrl	0.183333	0.833333	0.533333		Effector Ctrl	0.408046	0.533333	0.733333		Effector Ctrl	0.05	0.333333	0.6		Effector Ctrl	-0.0666667	0.5	0.8		Effector Ctrl	0.427011	0.466667	0.533333		Effector Ctrl	0.25	0.733333	0.533333
Effector Ctrl	0.45	0.566667	0.733333		Effector Ctrl	0.327586	0.266667	0.833333		Effector Ctrl	0.4	0.633333	0.5		Effector Ctrl	-0.0172414	0.366667	0.931034		Effector Ctrl	0.233333	0.533333	0.766667		Effector Ctrl	0.0666667	0.266667	0.766667
Effector Ctrl	0.25	0.5	0.633333		Effector Ctrl	0.3	0.433333	0.7		Effector Ctrl	0.433333	0.7	0.551724		Effector Ctrl	0.287356	0.566667	0.866667		Effector Ctrl	0.183333	0.633333	0.733333		Effector Ctrl	0	0.533333	0.733333
Effector Ctrl	0.483333	0.666667	0.533333		Effector Ctrl	-0.0396552	0.833333	0.833333		Effector Ctrl	0.166092	0.4	0.733333		Effector Ctrl	-0.535714	0.5	0.9		Effector Ctrl	0.233333	0.7	0.4		Effector Ctrl	-0.0833333	0.2	0.4
Effector Ctrl	0.366667	0.466667	0.766667		Effector Ctrl	0.383333	0.533333	0.833333		Effector Ctrl	0.533333	0.6	0.551724		Effector Ctrl	0.45	0.566667	0.9		Effector Ctrl	0.6	0.566667	0.7		Effector Ctrl	0.266667	0.266667	0.7
Effector Ctrl	0.45	0.566667	0.8		Effector Ctrl	0.55	0.4	0.733333		Effector Ctrl	0.3	0.7	0.689655		Effector Ctrl	0.416667	0.6	0.833333		Effector Ctrl	0.182759	0.6	0.733333		Effector Ctrl	0.466667	0.566667	0.733333
Effector Ctrl	0.316667	0.433333	0.466667		Effector Ctrl	0.366667	0.733333	0.733333		Effector Ctrl	0.4	0.766667	0.8		Effector Ctrl	0.2	0.333333	0.866667		Effector Ctrl	0.166667	0.5	0.566667		Effector Ctrl	0.166667	0.133333	0.566667
Effector Ctrl	0.383333	0.5	0.433333		Effector Ctrl	0.383333	0.533333	0.533333		Effector Ctrl	0.35	0.666667	0.7		Effector Ctrl	0.35	0.5	0.833333		Effector Ctrl	0.3	0.466667	0.466667		Effector Ctrl	0.4	0.4	0.466667
Effector Ctrl	0.35	0.633333	0.766667		Effector Ctrl	0.266667	0.433333	0.6		Effector Ctrl	-0.1	0.333333	0.5		Effector Ctrl	0.195402	0.733333	0.666667		Effector Ctrl	0.416667	0.733333	0.733333		Effector Ctrl	0.483333	0.266667	0.733333
Effector Ctrl	0.516667	0.633333	0.7		Effector Ctrl	0.433333	0.6	0.7		Effector Ctrl	0.383333	0.666667	0.833333		Effector Ctrl	0.35	0.466667	0.866667		Effector Ctrl	0.466667	0.566667	0.866667		Effector Ctrl	0.3	0.233333	0.866667
Effector Ctrl	0.55	0.666667	0.7		Effector Ctrl	0.166667	0.633333	0.5		Effector Ctrl	0.0666667	0.4	0.866667		Effector Ctrl	0.15	0.6	0.733333		Effector Ctrl	0.223563	0.666667	0.833333		Effector Ctrl	0.316667	0.766667	0.833333
Effector Ctrl	0.45	0.533333	0.666667		Effector Ctrl	0.3	0.8	0.4		Effector Ctrl	0.4	0.333333	0.6		Effector Ctrl	0.266667	0.433333	0.8		Effector Ctrl	0.1	0.833333	0.666667		Effector Ctrl	0.416667	0.333333	0.666667
Effector Ctrl	0.333333	0.633333	0.866667		Effector Ctrl	0.316667	0.8	0.7		Effector Ctrl	0.433333	-0.0666667	0.766667		Effector Ctrl	0.116667	0.433333	0.6		Effector Ctrl	0	0.7	0.933333		Effector Ctrl	0.316667	0.533333	0.933333
Effector Ctrl	0.5	0.333333	0.666667		Effector Ctrl	0.316667	0.466667	0.6		Effector Ctrl	0.316667	0.3	0.8		Effector Ctrl	0.266667	0.433333	0.733333		Effector Ctrl	0.333333	0.566667	0.666667		Effector Ctrl	0.283333	0.4	0.666667
Effector Ctrl	0.55	0.433333	0.866667		Effector Ctrl	0.416667	0.6	0.9		Effector Ctrl	0.666667	-0.6	0.533333		Effector Ctrl	0.766667	0.733333	0.766667		Effector Ctrl	0.133333	0.6	0.8		Effector Ctrl	0.383333	0.0666667	0.8
Effector Ctrl	0.683333	0.566667	0.6		Effector Ctrl	0.0666667	0.433333	0.7		Effector Ctrl	0.183333	0.1	0.733333		Effector Ctrl	0.6	-0.0333333	0.566667		Effector Ctrl	0.0833333	0.533333	0.533333		Effector Ctrl	0.233333	0.433333	0.533333
Effector Ctrl	0.4	0.633333	0.766667		Effector Ctrl	0.5	0.433333	0.766667		Effector Ctrl	0.483333	-0.166667	0.6		Effector Ctrl	0.45	0.5	0.6		Effector Ctrl	0.268817	0.6	0.233333		Effector Ctrl	0.0833333	0.8	0.233333
Effector Ctrl	0.416667	0.6	0.733333		Effector Ctrl	0.433333	0.433333	0.833333		Effector Ctrl	0.383333	0.333333	0.8		Effector Ctrl	0	0.633333	0.866667		Effector Ctrl	0.416667	0.333333	0.666667		Effector Ctrl	0.491954	0.566667	0.666667
Effector Ctrl	0.633333	0.7	0.733333		Effector Ctrl	0.266667	0.566667	0.833333		Effector Ctrl	0.30665	0.233333	0.733333		Effector Ctrl	0.133333	0.1	0.533333		Effector Ctrl	0.133333	0.566667	0.5		Effector Ctrl	0.35	0.5	0.5
Effector Ctrl	0.3	0.5	0.933333		Effector Ctrl	0.216667	0.7	0.933333		Effector Ctrl	0.466667	0.433333	0.758621		Effector Ctrl	0.483333	0.566667	0.833333		Effector Ctrl	0.466667	0.633333	0.433333		Effector Ctrl	0.483333	0.566667	0.433333
Effector Ctrl	0.314368	0.266667	0.7		Effector Ctrl	-0.183333	0.6	0.933333		Effector Ctrl	0.516667	0.1	0.466667		Effector Ctrl	0.395977	0.6	0.866667		Effector Ctrl	0.433333	0.533333	0.4		Effector Ctrl	0.233333	0.266667	0.4
Effector Ctrl	0.233333	0.366667	0.8		Effector Ctrl	0.366667	0.833333	0.866667		Effector Ctrl	0.5	0.7	0.633333		Effector Ctrl	0.383333	0.666667	0.833333		Effector Ctrl	0.233333	0.566667	0.733333		Effector Ctrl	0.4	0.3	0.733333
Effector Ctrl	0.466667	0.6	0.833333		Effector Ctrl	0.301724	0.6	0.966667		Effector Ctrl	0.666667	0.633333	0.766667		Effector Ctrl	0.483333	0.533333	0.933333		Effector Ctrl	0.25	0.5	0.666667		Effector Ctrl	0.25	0.266667	0.666667
Effector Ctrl	0.566667	0.5	0.7		Effector Ctrl	0.516667	0.6	0.833333		Effector Ctrl	0.261494	0.366667	0.9		Effector Ctrl	0.0741379	0.666667	0.866667		Effector Ctrl	0.406322	0.333333	0.466667		Effector Ctrl	0.3	0.633333	0.466667
Effector Ctrl	0.366667	0.366667	0.8		Effector Ctrl	0.366667	0.4	0.766667		Effector Ctrl	0.35	0.6	0.5		Effector Ctrl	0.416667	0.666667	0.833333		Effector Ctrl	0.258333	0.6	0.733333		Effector Ctrl	0.439655	0.6	0.733333
Effector Ctrl	0.166667				Effector Ctrl	0.3				Effector Ctrl		0.533333	0.666667		Effector Ctrl	-0.133333				Effector Ctrl	0.35
Effector Ctrl	0.283333				Effector Ctrl	-0.1				Effector Ctrl		0.5	0.766667		Effector Ctrl	-0.0833333				Effector Ctrl	0.333333
Effector Ctrl	0.625287				Effector Ctrl	-0.233333				Effector Ctrl		0.566667	0.5		Effector Ctrl	0.25				Effector Ctrl	0.45
Effector Ctrl	0.466667				Effector Ctrl	0.266667				Effector Ctrl		0.3	0.733333		Effector Ctrl	0.416667				Effector Ctrl	0.1
Effector Ctrl	0.183333				Effector Ctrl	0.0333333				Effector Ctrl		0.433333	0.9		Effector Ctrl	0.116667				Effector Ctrl	0.4
Effector Ctrl	0.383333				Effector Ctrl	0.366667				Effector Ctrl		0.37931			Effector Ctrl	0.4				Effector Ctrl	0.5
Effector Ctrl	0.233333				Effector Ctrl	0.55				Effector Ctrl		0.366667			Effector Ctrl	0.45				Effector Ctrl	0.516667
Effector Ctrl	0.616667				Effector Ctrl	0.15977				Effector Ctrl		0.344828			Effector Ctrl	0.466667				Effector Ctrl	0.253448
Effector Ctrl	0.566667				Effector Ctrl	0.1				Effector Ctrl		0.533333			Effector Ctrl	0.316667				Effector Ctrl	0.683333
Effector Ctrl	0.35				Effector Ctrl	0.383333				Effector Ctrl		0.633333			Effector Ctrl	0.416667				Effector Ctrl	0.583333
Effector Ctrl	0.266667				Effector Ctrl	0.5									Effector Ctrl	0				Effector Ctrl	0.365385
Effector Ctrl	0.0333333														Effector Ctrl	-0.166667				Effector Ctrl	0.385507
Effector Ctrl	0.683333														Effector Ctrl	0.116667
Effector Ctrl	0.4														Effector Ctrl	0.0333333
Effector Ctrl	0.45														Effector Ctrl	0.0166667
															Effector Ctrl	0.55
															Effector Ctrl	0.641954
															Effector Ctrl	0.368966
															Effector Ctrl	0.489655
															Effector Ctrl	0.3
															Effector Ctrl	0.116667
															Effector Ctrl	0.216667
Driver Ctrl	0.316667	0.666667	0.7		Driver Ctrl	0.25	0.6	0.7		Driver Ctrl	0.172414	0.533333	0.833333		Driver Ctrl	0.0333333	0.766667	0.733333		Driver Ctrl	0.116667	0.566667	0.466667		Driver Ctrl	0.166667	0.4	0.7
Driver Ctrl	0.25	0.433333	0.666667		Driver Ctrl	0.586207	0.433333	0.733333		Driver Ctrl	0.0666667	0.666667	0.633333		Driver Ctrl	0.2	0.4	0.866667		Driver Ctrl	0.25	0.433333	0.666667		Driver Ctrl	0.366667	0.607143	0.466667
Driver Ctrl	0.3	0.533333	0.833333		Driver Ctrl	0.127586	0.4	0.633333		Driver Ctrl	0.233333	0.666667	0.3		Driver Ctrl	0.3	0.6	0.966667		Driver Ctrl	0.05	0.833333	0.533333		Driver Ctrl	0.2	0.566667	0.6
Driver Ctrl	0.35	0.533333	0.533333		Driver Ctrl	0.538506	0.633333	0.866667		Driver Ctrl	0.366667	0.533333	0.6		Driver Ctrl	0.366667	0.533333	0.766667		Driver Ctrl	0.4	0.8	0.633333		Driver Ctrl	0.116667	0.466667	0.9
Driver Ctrl	0.394253	0.666667	0.833333		Driver Ctrl	0.216667	0.4	0.866667		Driver Ctrl	0.4	0.666667	0.766667		Driver Ctrl	0.75	0.233333	0.633333		Driver Ctrl	0.224138	0.4	0.4		Driver Ctrl	0.35	0.366667	0.533333
Driver Ctrl	0.65	0.566667	0.866667		Driver Ctrl	0.4	0.6	0.733333		Driver Ctrl	0.55	0.366667	0.7		Driver Ctrl	0.483333	0.7	0.833333		Driver Ctrl	0.25	0.266667	0.6		Driver Ctrl	0.383333	0.566667	0.4
Driver Ctrl	0.2	0.433333	0.8		Driver Ctrl	0.6	0.633333	0.866667		Driver Ctrl	0.35	0.6	0.6		Driver Ctrl	0.15	0.633333	0.666667		Driver Ctrl	0.183333	0.566667	0.8		Driver Ctrl	0.216667	0.3	0.5
Driver Ctrl	0.679885	0.6	0.633333		Driver Ctrl	0.339286	0.633333	0.666667		Driver Ctrl	0.416667	0.6	0.866667		Driver Ctrl	0.603448	0.533333	0.733333		Driver Ctrl	0.433333	0.333333	0.633333		Driver Ctrl	0.2	0.333333	0.3
Driver Ctrl	0.2	0.533333	0.666667		Driver Ctrl	0.35	0.333333	0.833333		Driver Ctrl	0.266667	0.6	0.366667		Driver Ctrl	0.283333	0.5	0.633333		Driver Ctrl	0.3	0.7	0.8		Driver Ctrl	0.45	0.5	0.4
Driver Ctrl	0.213793	0.833333	0.7		Driver Ctrl	0.254598	0.566667	0.9		Driver Ctrl	0.183333	0.4	0.8		Driver Ctrl	0.0166667	0.633333	0.5		Driver Ctrl	0.183333	0.7	0.8		Driver Ctrl	0.423563	0.566667	0.5
Driver Ctrl	-0.05	0.266667	0.4		Driver Ctrl	0.516667	0.333333	0.6		Driver Ctrl	0.15	0.466667	0.533333		Driver Ctrl	0.25	0.433333	0.566667		Driver Ctrl	0.416667	0.633333	0.866667		Driver Ctrl	0.55	0.433333	0.566667
Driver Ctrl	0.582759	0.733333	0.7		Driver Ctrl	0.116667	-0.454545	0.633333		Driver Ctrl	0.1	0.7	0.6		Driver Ctrl	0.166667	0.6	0.8		Driver Ctrl	0.25	0.8	0.7		Driver Ctrl	0.25	0.333333	0.433333
Driver Ctrl	0.45	0.766667	0.533333		Driver Ctrl	0.383333	0.766667	0.933333		Driver Ctrl	0.233333	0.8	0.433333		Driver Ctrl	0.183333	0.6	0.466667		Driver Ctrl	0.05	0.533333	0.933333		Driver Ctrl	0.316667	0.6	0.966667
Driver Ctrl	0.35	0.533333	0.6		Driver Ctrl	0.483333	0.6	0.866667		Driver Ctrl	0.5	0.366667	0.733333		Driver Ctrl	0.629885	0.633333	0.466667		Driver Ctrl	0.316667	0.466667	0.666667		Driver Ctrl	0.3	0.5	0.766667
Driver Ctrl	0.266667	0.466667	0.566667		Driver Ctrl	0.45	0.7	0.633333		Driver Ctrl	0.416667	0.266667	0.666667		Driver Ctrl	0.816667	0.8	0.766667		Driver Ctrl	0.333333	0.333333	0.366667		Driver Ctrl	0.4	0.366667	0.7
Driver Ctrl	0.35	0.733333	0.7		Driver Ctrl	0.316667	0.566667	0.8		Driver Ctrl	0.544253	0.333333	0.366667		Driver Ctrl	0.2	0.4	0.8		Driver Ctrl	0.407471	0.733333	0.733333		Driver Ctrl	0.2	0.5	0.866667
Driver Ctrl	0.416667	0.733333	0.733333		Driver Ctrl	0.283333	0.766667	0.7		Driver Ctrl	0.466667	0.5	0.344828		Driver Ctrl	0.562069	0.7	0.533333		Driver Ctrl	0.337356	0.433333	0.766667		Driver Ctrl	0.266667	0.6	0.6
Driver Ctrl	0.388095	0.566667	0.9		Driver Ctrl	0.616667	0.466667	0.866667		Driver Ctrl	0.293103	0.2	0.733333		Driver Ctrl	0.276437	0.566667	0.366667		Driver Ctrl	0.433333	0.633333	0.666667		Driver Ctrl	0.416667	0.333333	0.666667
Driver Ctrl	0.425	0.6	0.766667		Driver Ctrl	0.183333	0.6	0.7		Driver Ctrl	0.55	0.466667	0.533333		Driver Ctrl	0.05	0.7	0.666667		Driver Ctrl	0.283333	0.5	0.6		Driver Ctrl	0.566667	0.0666667	0.7
Driver Ctrl	0.7	0.666667	0.633333		Driver Ctrl	0.0666667	0.366667	0.733333		Driver Ctrl	0.266667	0.733333	0.866667		Driver Ctrl	0.216667	0.533333	0.5		Driver Ctrl	0.216667	0.7	0.8		Driver Ctrl	0.183333	0.2	0.8
Driver Ctrl	0.0666667	0.666667	0.633333		Driver Ctrl	-0.0666667	0.666667	0.566667		Driver Ctrl	0.433333	0.366667	0.8		Driver Ctrl	0.144828	0.8	0.566667		Driver Ctrl	0.416667	0.466667	0.9		Driver Ctrl	0.2	0.533333	0.4
Driver Ctrl	0.443103	0.4	0.666667		Driver Ctrl	0.133333	0.633333	0.8		Driver Ctrl	0.496552	0.433333	0.566667		Driver Ctrl	0.366667	0.7	0.933333		Driver Ctrl	0.233333	0.6	0.466667		Driver Ctrl	0.416667	0.4	0.566667
Driver Ctrl	0.116667	0.666667	0.7		Driver Ctrl	0.583333	0.533333	0.533333		Driver Ctrl	0.4	0.214286	0.333333		Driver Ctrl	0.15	0.666667	0.833333		Driver Ctrl	0.266667	0.5	0.666667		Driver Ctrl	0.583333	0.5	0.6
Driver Ctrl	0.683333	0.4	0.666667		Driver Ctrl	0.4	0.733333	0.8		Driver Ctrl	0.488095	0.666667	0.833333		Driver Ctrl	0.683333	0.533333	0.933333		Driver Ctrl	0.466667	0.7	0.866667		Driver Ctrl	0.316667	0.233333	0.433333
Driver Ctrl	0.586905	0.333333	0.666667		Driver Ctrl	0.3	0.633333	0.7		Driver Ctrl	0.447701	0.533333	0.7		Driver Ctrl	0.366667	0.533333	0.8		Driver Ctrl	0.533333	0.866667	0.5		Driver Ctrl	0.4	0.2	0.6
Driver Ctrl	-0.0666667				Driver Ctrl	0.533333				Driver Ctrl	0.3	0.733333	0.766667		Driver Ctrl	0.383333				Driver Ctrl	0.25
Driver Ctrl	0.633333				Driver Ctrl	0.266667				Driver Ctrl		0.6	0.833333		Driver Ctrl	0.233333				Driver Ctrl	0.5
Driver Ctrl	0.316667				Driver Ctrl	0.166667				Driver Ctrl		0.8	0.2		Driver Ctrl	-0.1				Driver Ctrl	0.333333
Driver Ctrl	0.383333				Driver Ctrl	0.416667				Driver Ctrl		0.5	0.766667		Driver Ctrl	0.3				Driver Ctrl	0.5
Driver Ctrl	0.566667				Driver Ctrl	0.1				Driver Ctrl		0.766667	0.533333		Driver Ctrl	0.1				Driver Ctrl	0.483333
Driver Ctrl	0.616667				Driver Ctrl	0.1				Driver Ctrl		0.733333			Driver Ctrl	0.555747				Driver Ctrl	0.566667
Driver Ctrl	0.483333				Driver Ctrl	0.566667				Driver Ctrl		0.833333			Driver Ctrl	0.433333				Driver Ctrl	0.234524
Driver Ctrl	0.283333				Driver Ctrl	0.45				Driver Ctrl		0.466667			Driver Ctrl	0.533333				Driver Ctrl	0.1
Driver Ctrl	0.266667				Driver Ctrl	0.316667				Driver Ctrl		0.6			Driver Ctrl	-0.0333333				Driver Ctrl	0.165476
Driver Ctrl	0.595402				Driver Ctrl	0.366667				Driver Ctrl		0.655172			Driver Ctrl	0.4				Driver Ctrl	0.200575
Driver Ctrl	0.583333				Driver Ctrl	0.4									Driver Ctrl	0.3				Driver Ctrl	0.416667
Driver Ctrl	0.0385057														Driver Ctrl	-0.266667
Driver Ctrl	0.466667														Driver Ctrl	0.375862
Driver Ctrl	0.333333														Driver Ctrl	-0.166667
Driver Ctrl	0.333333														Driver Ctrl	0.366667
															Driver Ctrl	0.25
															Driver Ctrl	0.483333
															Driver Ctrl	0.427381
															Driver Ctrl	0.266667
															Driver Ctrl	0.0408046
															Driver Ctrl	-0.0166667
															Driver Ctrl	-0.0666667

## Sheet: Fig. 5
Fig. 5a			Fig. 5b			Fig. 5c			Fig. 5f				Fig. 5g
Genotype	PI		Genotype	PI		Genotype	PI		Training	HC rate-modulation			Training	Reorientation per HC
DAN-h1 Activation	0.390476		DAN-k1 Activation	0.114074		DAN-i1 Activation	0.291209			DAN-i1 activation	DAN-h1 activation			DAN-i1 activation	DAN-h1 activation
DAN-h1 Activation	-0.0483193		DAN-k1 Activation	-0.168391		DAN-i1 Activation	0.347222		Paired	0.426124	0.114544		Paired	9.73073	19.5064
DAN-h1 Activation	0.477941		DAN-k1 Activation	0.0166667		DAN-i1 Activation	0.431818		Paired	-0.0057971	0.090059		Paired	2.99713	18.1888
DAN-h1 Activation	0.354067		DAN-k1 Activation	0.183333		DAN-i1 Activation	0.368056		Paired	0.423975	-0.0295212		Paired	34.3943	9.19986
DAN-h1 Activation	0.0473856		DAN-k1 Activation	0.00986842		DAN-i1 Activation	0.170139		Paired	0.54266	-0.0118668		Paired	10.895	-5.86338
DAN-h1 Activation	-0.284689		DAN-k1 Activation	-0.0722222		DAN-i1 Activation	0.481618		Paired	0.407834	0.0354489		Paired	14.5368	16.2579
DAN-h1 Activation	0.483333		DAN-k1 Activation	0.0453216		DAN-i1 Activation	0.25		Paired	-0.213307	0.0995447		Paired	2.15879	3.93509
DAN-h1 Activation	0.110197		DAN-k1 Activation	0.129167		DAN-i1 Activation	-0.138889		Paired	-0.207285	0.0203541		Paired	-3.34643	9.94924
DAN-h1 Activation	0.339869		DAN-k1 Activation	0.227273		DAN-i1 Activation	0.268627		Paired	0.32972	-0.208319		Paired	-0.0898742	10.6446
DAN-h1 Activation	0.0808824		DAN-k1 Activation	-0.166667		DAN-i1 Activation	0.291022		Paired	0.405317	0.123465		Paired	24.7061	6.87093
DAN-h1 Activation	-0.00816993		DAN-k1 Activation	0.0384615		DAN-i1 Activation	0.386029		Paired	0.268188	0.381951		Paired	9.83545	24.5085
DAN-h1 Activation	0.05		DAN-k1 Activation	-0.209821		DAN-i1 Activation	0.358333		Paired	0.152821	0.229521		Paired	19.3508	9.83497
DAN-h1 Activation	0.468137		DAN-k1 Activation	0.0102564		DAN-i1 Activation	0.516667		Paired	0.12209	0.00897247		Paired	10.292	1.91331
DAN-h1 Activation	0.264103		DAN-k1 Activation	0.0992063		DAN-i1 Activation	-0.158497		Paired	-0.22249	-0.255349		Paired	8.80805	-9.41141
DAN-h1 Activation	0.00549451		DAN-k1 Activation	0.290179		DAN-i1 Activation	0.208333		Paired		0.336289		Paired		4.01788
DAN-h1 Activation	0.733333		DAN-k1 Activation	0.411765		DAN-i1 Activation	0.419643		Paired		0.339865		Paired		12.1349
DAN-h1 Activation	0.316667		DAN-k1 Activation			DAN-i1 Activation	0.0900735		Paired		-0.186183		Paired		8.58717
DAN-h1 Activation	0.330769		DAN-k1 Activation			DAN-i1 Activation			Paired		0.0313146		Paired		21.1542
DAN-h1 Activation	0.130117		DAN-k1 Activation			DAN-i1 Activation			Paired		-0.123736		Paired		-1.84909
DAN-h1 Activation	0.0462185		DAN-k1 Activation			DAN-i1 Activation			Paired		-0.187157		Paired		3.24286
DAN-h1 Activation	0.381944		DAN-k1 Activation			DAN-i1 Activation			Paired		-0.263455		Paired		-1.07655
									Paired		0.00949319		Paired		0.943704
Effector Ctrl	0.114074		Effector Ctrl	0.114074		Effector Ctrl	0.114074
Effector Ctrl	-0.168391		Effector Ctrl	-0.168391		Effector Ctrl	-0.168391		Unpaired	-0.180448	-0.0427973		Unpaired	-0.726426	-0.0886769
Effector Ctrl	0.0166667		Effector Ctrl	0.0166667		Effector Ctrl	0.0166667		Unpaired	-0.104322	-0.228209		Unpaired	0.887626	-14.9225
Effector Ctrl	0.183333		Effector Ctrl	0.183333		Effector Ctrl	0.183333		Unpaired	-0.153571	-0.232713		Unpaired	3.56383	-1.3817
Effector Ctrl	0.00986842		Effector Ctrl	0.00986842		Effector Ctrl	0.00986842		Unpaired	0.045955	-0.339423		Unpaired	-4.56738	-2.9437
Effector Ctrl	-0.0722222		Effector Ctrl	-0.0722222		Effector Ctrl	-0.0722222		Unpaired	-0.385778	0.0302262		Unpaired	4.905	0.24952
Effector Ctrl	0.0453216		Effector Ctrl	0.0453216		Effector Ctrl	0.0453216		Unpaired	0.0244018	-0.436556		Unpaired	-1.06046	-12.024
Effector Ctrl	0.129167		Effector Ctrl	0.129167		Effector Ctrl	0.129167		Unpaired	-0.399466	0.123221		Unpaired	-10.9583	2.2171
Effector Ctrl	0.227273		Effector Ctrl	0.227273		Effector Ctrl	0.227273		Unpaired	0.310627	-0.0120304		Unpaired	5.6415	-1.7849
Effector Ctrl	-0.166667		Effector Ctrl	-0.166667		Effector Ctrl	-0.166667		Unpaired	-0.453053	-0.281494		Unpaired	-12.1046	-4.39389
Effector Ctrl	0.0384615		Effector Ctrl	0.0384615		Effector Ctrl	0.0384615		Unpaired	-0.45276	-0.290816		Unpaired	1.2863	-0.4902
Effector Ctrl	-0.209821		Effector Ctrl	-0.209821		Effector Ctrl	-0.209821		Unpaired	-0.178924	-0.211107		Unpaired	2.10254	-2.23796
Effector Ctrl	0.0102564		Effector Ctrl	0.0102564		Effector Ctrl	0.0102564		Unpaired	-0.0861385	-0.512069		Unpaired	1.00594	-3.23923
Effector Ctrl	0.0992063		Effector Ctrl	0.0992063		Effector Ctrl	0.0992063		Unpaired	-0.0556637	-0.308728		Unpaired	18.8191	-6.89812
Effector Ctrl	0.290179		Effector Ctrl	0.290179		Effector Ctrl	0.290179		Unpaired		-0.0684826		Unpaired		12.402
Effector Ctrl	0.411765		Effector Ctrl	0.411765		Effector Ctrl	0.411765		Unpaired		0.0702991		Unpaired		-6.75309
Effector Ctrl	0		Effector Ctrl	0		Effector Ctrl	0		Unpaired		-0.197899		Unpaired		-0.671232
Effector Ctrl	-0.430672		Effector Ctrl	-0.430672		Effector Ctrl	-0.430672		Unpaired		0.0288726		Unpaired		7.99159
Effector Ctrl			Effector Ctrl			Effector Ctrl			Unpaired		-0.0366464		Unpaired		-8.57739
Effector Ctrl			Effector Ctrl			Effector Ctrl			Unpaired		0.149945		Unpaired		12.3251
Effector Ctrl			Effector Ctrl			Effector Ctrl			Unpaired		0.0136011		Unpaired		1.27218
									Unpaired		0.0478247		Unpaired		0.446944
Driver Ctrl	0.254464		Driver Ctrl	0.0982143		Driver Ctrl	0.189655
Driver Ctrl	-0.0493421		Driver Ctrl	-0.352564		Driver Ctrl	0.0634921
Driver Ctrl	0.320261		Driver Ctrl	0.146199		Driver Ctrl	0.0659341
Driver Ctrl	0.435526		Driver Ctrl	-0.457143		Driver Ctrl	0.125
Driver Ctrl	-0.00952381		Driver Ctrl	-0.5		Driver Ctrl	-0.147059
Driver Ctrl	-0.0947368		Driver Ctrl	-0.138889		Driver Ctrl	-0.0282051
Driver Ctrl	0.0281955		Driver Ctrl	-0.0723684		Driver Ctrl	-0.0272727
Driver Ctrl	-0.22479		Driver Ctrl	-0.158088		Driver Ctrl	0.216667
Driver Ctrl	-0.11336		Driver Ctrl	0.171946		Driver Ctrl	-0.361111
Driver Ctrl	-0.189338		Driver Ctrl	-0.0721154		Driver Ctrl	0.213068
Driver Ctrl	0.03125		Driver Ctrl	-0.283088		Driver Ctrl	0.296429
Driver Ctrl	0.181624		Driver Ctrl	0.305147		Driver Ctrl	-0.263158
Driver Ctrl	-0.105769		Driver Ctrl	-0.120513		Driver Ctrl	-0.114379
Driver Ctrl	-0.222527		Driver Ctrl	0.141667		Driver Ctrl	0.166667
Driver Ctrl	0.0292208		Driver Ctrl	0.138889		Driver Ctrl	-0.0102564
Driver Ctrl	-0.0596491		Driver Ctrl	-0.0952381		Driver Ctrl	0
Driver Ctrl	-0.392857		Driver Ctrl			Driver Ctrl
Driver Ctrl			Driver Ctrl			Driver Ctrl
Driver Ctrl			Driver Ctrl			Driver Ctrl
Driver Ctrl			Driver Ctrl			Driver Ctrl
Driver Ctrl			Driver Ctrl			Driver Ctrl

## Sheet: Fig. 6
Fig. 6a			Fig. 6b			Fig. 6c
ISI [s]	PI		Genotype	PI		Genotype	PI
-120	0.0982906		DAN-i1 Activation	0.00658762		DAN-i1 Activation	0.0816993
-120	-0.15977		DAN-i1 Activation	-0.0892157		DAN-i1 Activation	-0.447917
-120	0.210317		DAN-i1 Activation	-0.0530888		DAN-i1 Activation	-0.23125
-120	0.24359		DAN-i1 Activation	0.00903226		DAN-i1 Activation	-0.136837
-120	0.0458839		DAN-i1 Activation	-0.37381		DAN-i1 Activation	0.181183
-120	-0.0316554		DAN-i1 Activation	0.204301		DAN-i1 Activation	-0.173077
-120	0.230065		DAN-i1 Activation	-0.483281		DAN-i1 Activation	-0.216028
-120	-0.203325		DAN-i1 Activation	-0.138889		DAN-i1 Activation	0.127339
-120	0.0655271		DAN-i1 Activation	0.046798		DAN-i1 Activation	-0.175136
-120	0.378289		DAN-i1 Activation	0.170833		DAN-i1 Activation	-0.281955
-120	0.166471		DAN-i1 Activation	0.140476		DAN-i1 Activation	-0.205455
-120	-0.334677		DAN-i1 Activation	0.342398		DAN-i1 Activation	-0.151961
-120	-0.106923		DAN-i1 Activation	0.727778		DAN-i1 Activation	-0.0119215
-120	-0.265517		DAN-i1 Activation	0.168449		DAN-i1 Activation	0.0615079
-120	0.047619		DAN-i1 Activation	0.363636		DAN-i1 Activation	-0.0343915
-120	0.0138889		DAN-i1 Activation	0.106944		DAN-i1 Activation	-0.149267
-120	0.0818815		DAN-i1 Activation	0.333333		DAN-i1 Activation	-0.183258
-120	-0.258333		DAN-i1 Activation	-0.0921336		DAN-i1 Activation	-0.270335
			DAN-i1 Activation	0.0168067		DAN-i1 Activation	-0.042328
-60	-0.0542558		DAN-i1 Activation	0.183201		DAN-i1 Activation	0.0326087
-60	0.380814		DAN-i1 Activation	0.517647		DAN-i1 Activation	-0.324675
-60	0.380952		DAN-i1 Activation	0.0882353		DAN-i1 Activation	-0.197635
-60	-0.0695418		DAN-i1 Activation	0.445887		DAN-i1 Activation	-0.442023
-60	0.351724		DAN-i1 Activation	0.518571		DAN-i1 Activation	-0.225399
-60	0.145946		DAN-i1 Activation	0.09375		DAN-i1 Activation	-0.0909455
-60	0.366346		DAN-i1 Activation	0.383403		DAN-i1 Activation	-0.306763
-60	0.313131		DAN-i1 Activation	0.298148		DAN-i1 Activation	-0.205166
-60	0.365801		DAN-i1 Activation	0.264069		DAN-i1 Activation	-0.35779
-60	0.0242117		DAN-i1 Activation	0.0370951		DAN-i1 Activation	-0.268203
-60	0.319444		DAN-i1 Activation	0.422101
-60	-0.257018		DAN-i1 Activation	0.250518
-60	0.155172		DAN-i1 Activation	0.194184
-60	-0.05
-60	0.108597		Effector Control	-0.0369318		Effector Control	0.0139818
-60	0.255303		Effector Control	0.366667		Effector Control	0.175
-60	-0.053442		Effector Control	0.0634921		Effector Control	-0.147059
			Effector Control	0.445		Effector Control	0.005
-30	0.0935504		Effector Control	-0.25687		Effector Control	-0.532609
-30	-0.013796		Effector Control	0.190476		Effector Control	0.406667
-30	0.0912698		Effector Control	0.317814		Effector Control	0.125641
-30	0.0535714		Effector Control	0.370536		Effector Control	-0.37125
-30	0.117273		Effector Control	-0.258621		Effector Control	0.403134
-30	-0.283333		Effector Control	-0.205645		Effector Control	-0.239564
-30	-0.0567227		Effector Control	-0.117241		Effector Control	-0.0633333
-30	0.0194444		Effector Control	0.264881		Effector Control	-0.0840659
-30	0.184211		Effector Control	-0.1875		Effector Control	0.0384058
-30	0.22		Effector Control	0.01875		Effector Control	0.0793651
-30	-0.0866824		Effector Control	-0.108333		Effector Control	0.171506
-30	0.171154		Effector Control	0.49		Effector Control	0.243961
-30	0.0190476		Effector Control	-0.0434783		Effector Control	-0.0714286
-30	0.3125		Effector Control	-0.057815		Effector Control	-0.388958
-30	0.196402		Effector Control	-0.044837		Effector Control	0.133737
-30	0.563602		Effector Control	-0.226573		Effector Control	-0.0277778
-30	0.313235		Effector Control	0.294808		Effector Control	-0.230856
			Effector Control	-0.42532		Effector Control	-0.0267857
-10	0.278757		Effector Control	0.0208333		Effector Control	0.0277778
-10	0.0894068		Effector Control	-0.441008		Effector Control	0.0923077
-10	0.136071		Effector Control	0.0337302
-10	0.491071		Effector Control	-0.255952
-10	0.155556
-10	0.595238		Driver Control	-0.285425		Driver Control	-0.363395
-10	0.492063		Driver Control	-0.36681		Driver Control	-0.0705882
-10	0.152778		Driver Control	0.249126		Driver Control	0.0622896
-10	0.320833		Driver Control	-0.234677		Driver Control	0.0480031
-10	0.283019		Driver Control	-0.282143		Driver Control	0.125714
-10	-0.0544402		Driver Control	-0.348837		Driver Control	-0.189668
-10	0.0438024		Driver Control	0.0376756		Driver Control	-0.103448
-10	0.152521		Driver Control	-0.174089		Driver Control	-0.0400433
-10	0.0576923		Driver Control	-0.131705		Driver Control	-0.0563187
-10	-0.0371199		Driver Control	-0.0690476		Driver Control	0.19
-10	0.470238		Driver Control	-0.0904348		Driver Control	-0.02125
-10	0.410476		Driver Control	0.266667		Driver Control	0.134314
			Driver Control	0.480769		Driver Control	0.0626959
0	0.122283		Driver Control	-0.474755		Driver Control	0.236607
0	-0.301154		Driver Control	-0.0321705		Driver Control	-0.411491
0	0.290458		Driver Control	-0.314815		Driver Control	0.194079
0	0.245135		Driver Control	-0.164261		Driver Control	0.271429
0	0.288812		Driver Control	-0.0921053		Driver Control	0.235789
0	-0.107143		Driver Control	0.192647		Driver Control	0.480645
0	0.0853659		Driver Control	0.225		Driver Control	0.354545
0	-0.414216		Driver Control	0.135521		Driver Control	0.61706
0	-0.251812		Driver Control	0.1
0	-0.0535714		Driver Control	0.118364
0	-0.511905		Driver Control	0.0185185
0	0.0171429		Driver Control	-0.0333333
0	-0.179293		Driver Control	0.114058
0	-0.195		Driver Control	0.342262
0	-0.15
0	-0.23871
0	0.0670732
0	0.208333
0	0.29903
10	-0.12386
10	0.290851
10	-0.155303
10	0.0523529
10	0.0689338
10	-0.232143
10	0.177683
10	-0.162417
10	-0.356322
10	-0.053125
10	-0.047619
10	-0.166667
10	0.168234
10	0.166667
10	-0.0818713
10	0.16369
10	0.0925
30	-0.380342
30	-0.310606
30	-0.149573
30	-0.25
30	-0.231781
30	-0.294156
30	-0.101064
30	-0.0026455
30	0.18254
30	0.0192308
30	-0.486676
30	-0.533088
30	-0.0441176
30	-0.247222
30	0
30	-0.339286
30	-0.105263
60	-0.34058
60	-0.409091
60	-0.0955882
60	-0.0457143
60	-0.126409
60	0.101045
60	0.0031746
60	0.0717391
60	-0.308235
60	-0.254789
60	-0.177602
60	-0.402098
60	-0.0168421
60	-0.2
60	-0.025974
60	-0.241379
60	-0.0655172
120	0.351293
120	0.221368
120	0.289055
120	-0.0527778
120	0.138947
120	0.08
120	-0.0833333
120	-0.225379
120	-0.0571429
120	-0.106537
120	0.241414
120	0.255856
120	0.0326679
120	-0.318548
120	0.15625
120	0.255952
120	0.190476

## Sheet: Fig. 8
Fig. 8a					Fig. 8b
Genotype	Odor-fructose association	Odor-lowsalt association	Odor-amino acid association		Genotype	Odor-fructose association	Odor-lowsalt association	Odor-amino acid association
DAN-h1 Block	-0.0666667	0.219888	0.286561		DAN-i1 Block	0.1	-0.047619	0.195652
DAN-h1 Block	0.166667	0.170807	-0.163043		DAN-i1 Block	0.3	0.0952381	0.340909
DAN-h1 Block	0.55	0.285714	0.359684		DAN-i1 Block	0.1	0.340909	0.0753205
DAN-h1 Block	0.183333	0.341667	0.333333		DAN-i1 Block	0.333333	-0.0952381	0.0425725
DAN-h1 Block	0.366667	0.0272727	0.295455		DAN-i1 Block	0.466667	-0.0654762	0.0869565
DAN-h1 Block	0.433333	-0.0279503	0.0227273		DAN-i1 Block	0.383333	-0.272727	-0.183712
DAN-h1 Block	0.166667	0.0569358	-0.0281385		DAN-i1 Block	0.333333	0.0909091	0.113636
DAN-h1 Block	0.166667	-0.261905	-0.113636		DAN-i1 Block	0.666667	-0.221344	-0.151186
DAN-h1 Block	0.15	-0.030303	0.156315		DAN-i1 Block	0.15	-0.030303	0.0434783
DAN-h1 Block	0.3	-0.119048	0.272727		DAN-i1 Block	-0.0666667	-0.154762	0.25
DAN-h1 Block	-0.15	-0.0761905	0.188406		DAN-i1 Block	0.4	0.0931818	0.270833
DAN-h1 Block	0.25	0.470455	0.314229		DAN-i1 Block	0.0833333	0.0711111	0.304348
DAN-h1 Block	0.0666667	-0.5	0.0400433		DAN-i1 Block	0.25	0.106719	0
DAN-h1 Block	0.166667	0.0372671	0.485994		DAN-i1 Block	0.506897	0.388587	0.0525
DAN-h1 Block	0.333333	-0.0021645	0.544737		DAN-i1 Block	0.783333	-0.350791	0.0226087
DAN-h1 Block	-0.0833333	0.292961	0.310714		DAN-i1 Block	0.293103	0.131423	0.243333
DAN-h1 Block	0.215517	-0.209957	-0.00108225		DAN-i1 Block	0.533333	-0.230769	-0.329051
DAN-h1 Block	0.416667	0.227273	0.356818		DAN-i1 Block	0.15	0.0954545	0.172414
DAN-h1 Block	0.237931	-0.149068	0.521739		DAN-i1 Block	-0.1	0.161255	0.556548
DAN-h1 Block	0.3	0.181818	-0.0217391		DAN-i1 Block	0.483333	0.44697	0.148077
DAN-h1 Block	0.2	0.62253	0.427318		DAN-i1 Block	-0.0482759	0.477273	0.272727
DAN-h1 Block	-0.0166667	0.340909	0.193582		DAN-i1 Block	0.072619	0.00568182	0.252304
DAN-h1 Block	0.283333	0.391304	0		DAN-i1 Block	0.55	0.331439	0.127976
DAN-h1 Block	0.333333	0.181818	0.0952381		DAN-i1 Block	0.466667	0.04	-0.127586
DAN-h1 Block	-0.166667	0.181818	0.108696		DAN-i1 Block	0.283333	0.0238095	-0.245
DAN-h1 Block	0.25	-0.0606061			DAN-i1 Block	0.55	-0.0987319	-0.0784615
DAN-h1 Block	-0.0833333	0.285714			DAN-i1 Block	0.166667	0.288949	0.345
DAN-h1 Block	0.0333333	0.15942			DAN-i1 Block	0.416667	0.282609	0.0466667
DAN-h1 Block	-0.0810345	0.194664			DAN-i1 Block	0.321264	0.244589	0.0357143
DAN-h1 Block	0.05	0.366601			DAN-i1 Block	0.266667	0.140693	0.400285
DAN-h1 Block	0.283333	0.0454545			DAN-i1 Block	0.483333		0.363636
DAN-h1 Block	0.133333				DAN-i1 Block	0.65		-0.101852
DAN-h1 Block	0.3				DAN-i1 Block	0.5		0.420455
DAN-h1 Block	-0.123563				DAN-i1 Block	0.416667		-0.1875
DAN-h1 Block	0.15				DAN-i1 Block	0.466667		-0.240789
DAN-h1 Block	0.0333333				DAN-i1 Block	0.75		0.0723443
DAN-h1 Block	0.235632				DAN-i1 Block	0.183333		0.232919
DAN-h1 Block	-0.0333333				DAN-i1 Block	0.633333		0.412821
DAN-h1 Block	0.183333				DAN-i1 Block	0.366667		-0.0284211
DAN-h1 Block	0.1				DAN-i1 Block	0.166667		0.507527
DAN-h1 Block	0.45				DAN-i1 Block	0.295455		0.303571
DAN-h1 Block	0.466667				DAN-i1 Block	0.181818		-0.225443
DAN-h1 Block	0.551724				DAN-i1 Block	0.568182		-0.12963
DAN-h1 Block	0.133333				DAN-i1 Block	0.08		0.190476
DAN-h1 Block	0.166667				DAN-i1 Block	0.0905797		0.232051
DAN-h1 Block	0.216667				DAN-i1 Block	0.478261		0.362069
DAN-h1 Block	0.3				DAN-i1 Block	0.191667		0.554762
DAN-h1 Block	0.0333333				DAN-i1 Block	0.113636		0.214286
DAN-h1 Block	0.35				DAN-i1 Block	0.243056		0.384483
DAN-h1 Block	0.216667				DAN-i1 Block	0.179842		0.515152
DAN-h1 Block	0.266667				DAN-i1 Block	0.456522		0.0371795
DAN-h1 Block	0.140693				DAN-i1 Block	0.334091
DAN-h1 Block	0.237013
DAN-h1 Block	0.217857				Effector Ctrl	0.183333	0.23489	0.505952
DAN-h1 Block	0.181818				Effector Ctrl	0.45	0.166667	0.438596
DAN-h1 Block	0.603755				Effector Ctrl	0.25	0.209957	0.397233
DAN-h1 Block	0.25				Effector Ctrl	0.483333	-0.0227273	0.131643
DAN-h1 Block	0.397186				Effector Ctrl	0.366667	-0.318182	0.280797
DAN-h1 Block	0.113636				Effector Ctrl	0.45	0.264286	0.0769928
DAN-h1 Block	0.326087				Effector Ctrl	0.316667	0.0227273	0.244444
DAN-h1 Block	0.282609				Effector Ctrl	0.383333	0.130435	0.130435
DAN-h1 Block	0.333333				Effector Ctrl	0.35	0.536613	-0.00461538
					Effector Ctrl	0.516667	0.398169	0.406087
Effector Ctrl	0.463095	0.495098	0.608696		Effector Ctrl	0.55	-0.285714	0.429607
Effector Ctrl	0.266667	0.195652	0.222506		Effector Ctrl	0.45	0.258799	0.320076
Effector Ctrl	0.416667	0.184211	0.386364		Effector Ctrl	0.333333	-0.227273	0.283991
Effector Ctrl	0.283333	0.333333	0.0785714		Effector Ctrl	0.5	0.331028	0.209091
Effector Ctrl	0.483333	0.0652174	0.232684		Effector Ctrl	0.55	-0.0652174	-0.227273
Effector Ctrl	0.366667	-0.158009	-0.0952381		Effector Ctrl	0.683333	0.00869565	0.158462
Effector Ctrl	0.416667	0.0443723	0.307895		Effector Ctrl	0.4	-0.190909	0.215278
Effector Ctrl	0.216667	-0.556818	-0.0126263		Effector Ctrl	0.416667	0.555254	0.11
Effector Ctrl	0.283333	0.428571	0.290909		Effector Ctrl	0.633333	0.264286	0.353002
Effector Ctrl	0.2	0.108225	0.45		Effector Ctrl	0.3	-0.166667	0.183704
Effector Ctrl	0.3	0.363636	0.0863636		Effector Ctrl	0.314368	0.386364	-0.083004
Effector Ctrl	0.178736	0.493506	0.120238		Effector Ctrl	0.233333	-0.0217391	-0.0125
Effector Ctrl	0.283333	-0.113636	0.0930736		Effector Ctrl	0.466667	0.264822	0.195652
Effector Ctrl	0.333333	0.188312	0.221532		Effector Ctrl	0.566667	0.363636	-0.0443144
Effector Ctrl	0.55	0.181818	0.469118		Effector Ctrl	0.366667	0.05	-0.102727
Effector Ctrl	0.302874	-0.130263	0.248913		Effector Ctrl	0.166667	-0.248918	-0.00909091
Effector Ctrl	0.1	0.0454545	0.292961		Effector Ctrl	0.283333	0.352273	0.197324
Effector Ctrl	0.44023	0.272727	0.0681818		Effector Ctrl	0.625287	0.136364	0.387826
Effector Ctrl	0.25	0.206349	0.143541		Effector Ctrl	0.466667	-0.0964286	0.207428
Effector Ctrl	0.566667	0.21645	0.431818		Effector Ctrl	0.183333	0.0723684	0.532609
Effector Ctrl	-0.0333333	0.511387	0.277778		Effector Ctrl	0.383333		0.428571
Effector Ctrl	0.116667	0.142857	0.309524		Effector Ctrl	0.233333		0.347826
Effector Ctrl	0.25	-0.0256917	0.0714286		Effector Ctrl	0.616667		-0.0543478
Effector Ctrl	0.366667	0.25	-0.108696		Effector Ctrl	0.566667		-0.154074
Effector Ctrl	0.283333	0.0839921	0.0735931		Effector Ctrl	0.35		-0.35982
Effector Ctrl	0.366667	-0.113636			Effector Ctrl	0.266667		0.400862
Effector Ctrl	0.0666667	0.369048			Effector Ctrl	0.0333333		0.32754
Effector Ctrl	0.3	0.123016			Effector Ctrl	0.683333		0.480303
Effector Ctrl	0.0706897	0.0187747			Effector Ctrl	0.4		-0.0689655
Effector Ctrl	-0.0166667	0.235931			Effector Ctrl	0.45		0.269048
Effector Ctrl	0.316667	0.0508658			Effector Ctrl	0.410819		0.02
Effector Ctrl	0.383333				Effector Ctrl	0.295455		0.148496
Effector Ctrl	0.5				Effector Ctrl	0.391304		0.0420168
Effector Ctrl	0.416667				Effector Ctrl	0.319048		-0.0227273
Effector Ctrl	0.5				Effector Ctrl	0.26087		0.222222
Effector Ctrl	0.556897				Effector Ctrl	0.0610766		0.372024
Effector Ctrl	0.533333				Effector Ctrl	0.313636		0.470443
Effector Ctrl	0.133333				Effector Ctrl	0.318182		0.1
Effector Ctrl	0.261538				Effector Ctrl	0.0258799		0.157407
Effector Ctrl	0.25				Effector Ctrl	0.15913		0.136646
Effector Ctrl	0.416667				Effector Ctrl	0.243271		0.168478
Effector Ctrl	0.492529				Effector Ctrl	0.375494
Effector Ctrl	0.605172
Effector Ctrl	0.483333				Driver Ctrl	0.316667	0.207792	0.416667
Effector Ctrl	0.185714				Driver Ctrl	0.25	0.0670996	-0.0181818
Effector Ctrl	0.233333				Driver Ctrl	0.3	0.136591	0.317029
Effector Ctrl	0.35				Driver Ctrl	0.35	0.119048	0.0673077
Effector Ctrl	0.2				Driver Ctrl	0.394253	-0.0732323	0.130435
Effector Ctrl	0.314286				Driver Ctrl	0.65	0.207792	-0.124506
Effector Ctrl	0.333333				Driver Ctrl	0.2	0.119048	0.262681
Effector Ctrl	0.116667				Driver Ctrl	0.679885	0.108696	0.0968379
Effector Ctrl	0.43587				Driver Ctrl	0.2	0.219368	0.590909
Effector Ctrl	0.234091				Driver Ctrl	0.213793	0.318182	0.104167
Effector Ctrl	0.308442				Driver Ctrl	-0.05	0.117325	0.4375
Effector Ctrl	0.16342				Driver Ctrl	0.582759	-0.0480769	0.511364
Effector Ctrl	0.37013				Driver Ctrl	0.45	-0.130435	0.152174
Effector Ctrl	0.393939				Driver Ctrl	0.35	-0.0247036	0.0907692
Effector Ctrl	0.214286				Driver Ctrl	0.266667	-0.28355	0.100414
Effector Ctrl	0.199405				Driver Ctrl	0.35	0.218379	0.326957
Effector Ctrl	0.434783				Driver Ctrl	0.416667	-0.0416667	-0.22408
Effector Ctrl	0.422101				Driver Ctrl	0.388095	0.26087	0.343305
Effector Ctrl	0.413043				Driver Ctrl	0.425	0.18083	0.371304
					Driver Ctrl	0.7	0.340909	0.0961538
Driver Ctrl	0.333333	0.177019	0.511364		Driver Ctrl	0.0666667	0.465368	0.163561
Driver Ctrl	0.4	0.293182	0.236025		Driver Ctrl	0.443103	0.294384	0.31087
Driver Ctrl	0.4	0.618182	0.108696		Driver Ctrl	0.116667	0.128788	0.363426
Driver Ctrl	0.1	0.431818	0.136364		Driver Ctrl	0.683333	-0.0869565	-0.115385
Driver Ctrl	0.783333	0.0921053	0.280303		Driver Ctrl	0.586905	0.0965909	-0.0568182
Driver Ctrl	0.216667	0.0670996	0.263636		Driver Ctrl	-0.0666667	0.0185185	-0.0662526
Driver Ctrl	0.333333	0.0400433	0.230519		Driver Ctrl	0.633333	0.386775	0.31685
Driver Ctrl	0.266667	-0.191511	0.159091		Driver Ctrl	0.316667	0.17803	0.1875
Driver Ctrl	0.216667	0.0454545	0.434783		Driver Ctrl	0.383333	0.391148	0.0384615
Driver Ctrl	0.266667	0.431818	0.115385		Driver Ctrl	0.566667	0.223913	0.142628
Driver Ctrl	0.227011	0.0909091	0.109023		Driver Ctrl	0.616667		0.429766
Driver Ctrl	0.233333	0.295455	0.373377		Driver Ctrl	0.483333		-0.0434783
Driver Ctrl	0.766667	-0.113636	0.245059		Driver Ctrl	0.283333		-0.236413
Driver Ctrl	0.298276	0.0869565	0.265909		Driver Ctrl	0.266667		-0.106838
Driver Ctrl	0.383333	0.204545	0.301948		Driver Ctrl	0.595402		-0.220238
Driver Ctrl	0.166667	0.177489	0.0508658		Driver Ctrl	0.583333		0.27032
Driver Ctrl	0.633333	-0.0595238	-0.047619		Driver Ctrl	0.0385057		0.212919
Driver Ctrl	0.433333	0.386364	0.187799		Driver Ctrl	0.466667		0.166028
Driver Ctrl	0.416667	0.5	0.181818		Driver Ctrl	0.333333		0.127304
Driver Ctrl	0.574713	0.272727	-0.0487013		Driver Ctrl	0.333333		0.62931
Driver Ctrl	0.683333	0.372671	0.494824		Driver Ctrl	0.381818		0.296296
Driver Ctrl	0.2	0.26087	0.245238		Driver Ctrl	0.113636		0.07
Driver Ctrl	0.316667	0.203463	-0.025		Driver Ctrl	0.568182		-0.101648
Driver Ctrl	0.189655	0.159211	0.0592885		Driver Ctrl	0.36		0.170875
Driver Ctrl	0.566667	-0.0425	0.179089		Driver Ctrl	0.227273		0.396237
Driver Ctrl	0.300575	0.280303			Driver Ctrl	0.304348		0.625862
Driver Ctrl	0.516667	0.391667			Driver Ctrl	0.152174		0.465517
Driver Ctrl	0.0397849	0.513587			Driver Ctrl	0.0776515		0.410099
Driver Ctrl	-0.0666667	-0.130435			Driver Ctrl	0.408103		0.5
Driver Ctrl	0.0666667	-0.0414079			Driver Ctrl	0.255682		0.166667
Driver Ctrl	0.0333333	0.0227273			Driver Ctrl	0.245614		0.168582
Driver Ctrl	0.681481				Driver Ctrl	-0.00681818
Driver Ctrl	0.533333
Driver Ctrl	0.572414
Driver Ctrl	0.389286
Driver Ctrl	0.233333
Driver Ctrl	0.15
Driver Ctrl	0.283333
Driver Ctrl	0.283333
Driver Ctrl	0.116667
Driver Ctrl	0.464286
Driver Ctrl	0.339286
Driver Ctrl	0.327586
Driver Ctrl	0.55
Driver Ctrl	0.316667
Driver Ctrl	0.283333
Driver Ctrl	0.316667
Driver Ctrl	0.116667
Driver Ctrl	0.366667
Driver Ctrl	0.133333
Driver Ctrl	0.366667
Driver Ctrl	0.477273
Driver Ctrl	0.284091
Driver Ctrl	0.0487013
Driver Ctrl	0.518797
Driver Ctrl	0.43913
Driver Ctrl	0.244071
Driver Ctrl	0.272727
Driver Ctrl	0.494071
Driver Ctrl	0.426471
Driver Ctrl	0.466403
Driver Ctrl	0.198617

## Sheet: Fig. 10
Fig. 10a			Fig. 10b			Fig. 10c			Fig. 10d			Fig. 10e			Fig. 10f			Fig. 10g
Genotype	PI		Genotype	Odor-Pref		Genotype	FRU-Pref		Genotype	PI		Genotype	PI		Genotype	Odor-Pref		Genotype	FRU-Pref
APL Block	0.133333		APL Block	0.166667		APL Block	0.8		APL Activation	-0.142857		APL Activation	0.239583		APL Activation	0.388889		APL Activation	0.6
APL Block	0.0166667		APL Block	0.533333		APL Block	0.966667		APL Activation	0.0114379		APL Activation	0.237395		APL Activation	0.294118		APL Activation	0.5
APL Block	0.283333		APL Block	0.366667		APL Block	0.533333		APL Activation	-0.0882353		APL Activation	0.166667		APL Activation	0.47619		APL Activation	0.333333
APL Block	0.0666667		APL Block	0.233333		APL Block	0.4		APL Activation	0.186508		APL Activation	0.138889		APL Activation	0.368421		APL Activation	0.3
APL Block	0.266667		APL Block	0.266667		APL Block	0.7		APL Activation	-0.0137363		APL Activation	0.125		APL Activation	0.2		APL Activation	0.7
APL Block	0.216667		APL Block	0.7		APL Block	0.5		APL Activation	-0.214286		APL Activation	0.308036		APL Activation	0.571429		APL Activation	0.571429
APL Block	0.0166667		APL Block	0.7		APL Block	0.5		APL Activation	0.0357143		APL Activation	0.105263		APL Activation	0.789474		APL Activation	0.157895
APL Block	0.103448		APL Block	0.0666667		APL Block	0.666667		APL Activation	-0.0880952		APL Activation	0.275		APL Activation	0.631579		APL Activation	0.789474
APL Block	0.17069		APL Block	0.3		APL Block	0.3		APL Activation	0.125		APL Activation	0.285714		APL Activation	0.4		APL Activation	0.444444
APL Block	0.15		APL Block	0.5		APL Block	0.6		APL Activation	-0.0808824		APL Activation	0.0833333		APL Activation	0.45		APL Activation	0.571429
APL Block	0.455952		APL Block	0.5		APL Block	0.4		APL Activation	0.192308		APL Activation	-0.100694		APL Activation	0.45		APL Activation	0.285714
APL Block	0.166667		APL Block	0.266667		APL Block	0.166667		APL Activation	-0.0714286		APL Activation	-0.0979167		APL Activation	0.8		APL Activation	0.2
APL Block	0.4		APL Block	0.6		APL Block	0.466667					APL Activation	-0.0564103		APL Activation	0.75		APL Activation	0.2
APL Block	-0.0666667		APL Block	0.133333		APL Block	0.466667					APL Activation	-0.171053		APL Activation	0.25		APL Activation	0.2
APL Block	0.27963		APL Block	0.633333		APL Block	0.566667					APL Activation	-0.0555556		APL Activation	0.647059		APL Activation	0.5
APL Block	0.104762		APL Block	0.666667		APL Block	0.7					APL Activation	-0.0350877		APL Activation	0.368421		APL Activation	0.52381
APL Block	-0.05		APL Block	0.433333		APL Block	0.2					APL Activation	-0.00551471		APL Activation	0		APL Activation	0.157895
APL Block	0.2		APL Block	0.533333		APL Block	0.6					APL Activation	-0.174107		APL Activation	0.555556		APL Activation	0.222222
APL Block	0.2		APL Block	0.166667		APL Block	0.5					APL Activation	0.259211		APL Activation	0.368421		APL Activation	0.35
APL Block	0.000574713		APL Block	0.6		APL Block	0.633333					APL Activation	0.0736842		APL Activation	0.388889		APL Activation	0.368421
APL Block	0.283333		APL Block	0.366667		APL Block	0.633333					APL Activation	-0.130263		APL Activation	0.388889		APL Activation	0.3
APL Block	0		APL Block	0.2		APL Block	0.7					APL Activation	0.1		APL Activation	0.764706		APL Activation	-0.2
APL Block	0.1		APL Block	0.466667		APL Block	0.666667		Effector Ctrl	0.480392		APL Activation	-0.142647		APL Activation	0.6		APL Activation	0.65
APL Block	0.42069		APL Block	0.733333		APL Block	0.566667		Effector Ctrl	0.393382		APL Activation	0.0833333		APL Activation	0.764706		APL Activation	0.0555556
APL Block	0.132626		APL Block	0.566667		APL Block	0.4		Effector Ctrl	0.684641		APL Activation	0.284461		APL Activation	0.375		APL Activation	0.636364
									Effector Ctrl	0.556579		APL Activation	0.338235		APL Activation	0.25
Effector Ctrl	0.366667		Effector Ctrl	0.3		Effector Ctrl	0.466667		Effector Ctrl	0.477376		APL Activation	0.326023		APL Activation	0.3		Effector Ctrl	0.526316
Effector Ctrl	0.0166667		Effector Ctrl	0.433333		Effector Ctrl	0.366667		Effector Ctrl	0.15625		APL Activation	0.147368		APL Activation	0.4		Effector Ctrl	0.3
Effector Ctrl	0.283333		Effector Ctrl	0.466667		Effector Ctrl	0.633333		Effector Ctrl	0.300752		APL Activation	-0.03125		APL Activation	0.6		Effector Ctrl	0.55
Effector Ctrl	0.445977		Effector Ctrl	0.333333		Effector Ctrl	0.533333		Effector Ctrl	0.371528		APL Activation	-0.0294118		APL Activation	0.25		Effector Ctrl	0.761905
Effector Ctrl	0.55		Effector Ctrl	0.333333		Effector Ctrl	0.433333		Effector Ctrl	-0.0166667		APL Activation	0.0625		APL Activation	0.277778		Effector Ctrl	0.95
Effector Ctrl	0.3		Effector Ctrl	0.266667		Effector Ctrl	0.566667		Effector Ctrl	0.481908		APL Activation	0.277778		APL Activation	0.470588		Effector Ctrl	0.8
Effector Ctrl	0.45		Effector Ctrl	0.366667		Effector Ctrl	0.566667		Effector Ctrl	0.632353		APL Activation	0.122222					Effector Ctrl	0.611111
Effector Ctrl	0.15		Effector Ctrl	0.5		Effector Ctrl	0.5					APL Activation	0.214912		Effector Ctrl	0.777778		Effector Ctrl	0.411765
Effector Ctrl	0.4		Effector Ctrl	0.366667		Effector Ctrl	0.6					APL Activation	0.309211		Effector Ctrl	0.666667		Effector Ctrl	0.2
Effector Ctrl	0.4		Effector Ctrl	0.1		Effector Ctrl	0.633333					APL Activation	0.0292398		Effector Ctrl	0.210526		Effector Ctrl	0.35
Effector Ctrl	0.25		Effector Ctrl	0.566667		Effector Ctrl	0.733333					APL Activation	0.0674342		Effector Ctrl	0.7		Effector Ctrl	0.315789
Effector Ctrl	0.133333		Effector Ctrl	0.6		Effector Ctrl	0.8					APL Activation	-0.0455882		Effector Ctrl	0.5		Effector Ctrl	0
Effector Ctrl	0.533333		Effector Ctrl	0.133333		Effector Ctrl	0.633333					APL Activation	-0.0261438		Effector Ctrl	0.0555556		Effector Ctrl	0.2
Effector Ctrl	0.2		Effector Ctrl	0.366667		Effector Ctrl	0.866667					APL Activation	0.05		Effector Ctrl	0.25		Effector Ctrl	0.444444
Effector Ctrl	0.316667		Effector Ctrl	0.566667		Effector Ctrl	0.433333					APL Activation	0.155882		Effector Ctrl	0.105263		Effector Ctrl	0.55
Effector Ctrl	0.25		Effector Ctrl	0.633333		Effector Ctrl	0.7					APL Activation	0.126838		Effector Ctrl	0.45		Effector Ctrl	0.55
Effector Ctrl	0.2		Effector Ctrl	0.1		Effector Ctrl	0.4					APL Activation	-0.333333		Effector Ctrl	0.529412		Effector Ctrl	0.55
Effector Ctrl	0.566667		Effector Ctrl	0.266667		Effector Ctrl	0.633333					APL Activation	0.255848		Effector Ctrl	0.125		Effector Ctrl	0.571429
Effector Ctrl	0.516667		Effector Ctrl	0.0666667		Effector Ctrl	0.4		Driver Ctrl	0.294444		APL Activation	0.305263		Effector Ctrl	0.4		Effector Ctrl	0.428571
Effector Ctrl	0.293103		Effector Ctrl	0.633333		Effector Ctrl	0.566667		Driver Ctrl	0.176471		APL Activation	0.0093985		Effector Ctrl	0.470588		Effector Ctrl	0.1
Effector Ctrl	0.308621		Effector Ctrl	0.266667		Effector Ctrl	0.366667		Driver Ctrl	0.489583		APL Activation	-0.00526316		Effector Ctrl	0.388889		Effector Ctrl	0.333333
Effector Ctrl	0.3		Effector Ctrl	0.666667		Effector Ctrl	0.566667		Driver Ctrl	0.22479		APL Activation	-0.0555556		Effector Ctrl	0.222222		Effector Ctrl	0
Effector Ctrl	0.288506		Effector Ctrl	0.333333		Effector Ctrl	0.566667		Driver Ctrl	0.5		APL Activation	-0.075		Effector Ctrl	0		Effector Ctrl	-0.15
Effector Ctrl	0.5		Effector Ctrl	0.166667		Effector Ctrl	0.633333		Driver Ctrl	0.517857		APL Activation	0.186842		Effector Ctrl	0.7		Effector Ctrl	0.526316
Effector Ctrl	0.4		Effector Ctrl	0.433333		Effector Ctrl	0.666667		Driver Ctrl	0.161111					Effector Ctrl	0.0666667		Effector Ctrl	0.4
Effector Ctrl			Effector Ctrl			Effector Ctrl	0.6		Driver Ctrl	0.235294		Effector Ctrl	0.108333		Effector Ctrl	0.111111
									Driver Ctrl	0.411058		Effector Ctrl	0.275		Effector Ctrl	0.166667		Driver Ctrl	0.222222
Driver Ctrl	0.383333		Driver Ctrl	0.3		Driver Ctrl	0.4		Driver Ctrl	0.1875		Effector Ctrl	0		Effector Ctrl	0.333333		Driver Ctrl	0.380952
Driver Ctrl	-0.0666667		Driver Ctrl	0.866667		Driver Ctrl	0.366667		Driver Ctrl	0.0473684		Effector Ctrl	0.00919118		Effector Ctrl	0.368421		Driver Ctrl	0.5
Driver Ctrl	0.333333		Driver Ctrl	0.241379		Driver Ctrl	0.333333					Effector Ctrl	0.0552632		Effector Ctrl	0.368421		Driver Ctrl	0.190476
Driver Ctrl	0.383333		Driver Ctrl	0.241379		Driver Ctrl	0.466667					Effector Ctrl	0		Effector Ctrl	0.315789		Driver Ctrl	0.5
Driver Ctrl	0.316667		Driver Ctrl	0.4		Driver Ctrl	0.433333					Effector Ctrl	0.0138889		Effector Ctrl	0.3		Driver Ctrl	0.380952
Driver Ctrl	0.448276		Driver Ctrl	0.2		Driver Ctrl	0.333333					Effector Ctrl	0.266667		Effector Ctrl	0.6		Driver Ctrl	0.05
Driver Ctrl	0.366667		Driver Ctrl	0.533333		Driver Ctrl	0.533333					Effector Ctrl	0.352632		Effector Ctrl	0		Driver Ctrl	0.45
Driver Ctrl	0.116667		Driver Ctrl	0.533333		Driver Ctrl	0.533333					Effector Ctrl	0.5		Effector Ctrl	0.315789		Driver Ctrl	0.470588
Driver Ctrl	0.466667		Driver Ctrl	0.566667		Driver Ctrl	0.666667					Effector Ctrl	0.306579		Effector Ctrl	0.611111		Driver Ctrl	0.736842
Driver Ctrl	0.383333		Driver Ctrl	0.533333		Driver Ctrl	0.6					Effector Ctrl	0.417293		Effector Ctrl	0.388889		Driver Ctrl	0
Driver Ctrl	0.55		Driver Ctrl	0.7		Driver Ctrl	0.466667					Effector Ctrl	0.520833		Effector Ctrl	0.153846		Driver Ctrl	0.05
Driver Ctrl	0.383333		Driver Ctrl	0.566667		Driver Ctrl	0.466667					Effector Ctrl	0.345395		Effector Ctrl	0		Driver Ctrl	0.2
Driver Ctrl	0.466667		Driver Ctrl	0.333333		Driver Ctrl	0.666667					Effector Ctrl	-0.0462185					Driver Ctrl	0.4
Driver Ctrl	0.5		Driver Ctrl	0.666667		Driver Ctrl	0.433333					Effector Ctrl	0.296784		Driver Ctrl	0.3		Driver Ctrl	0.444444
Driver Ctrl	0.0666667		Driver Ctrl	0.6		Driver Ctrl	0.733333					Effector Ctrl	0		Driver Ctrl	0.25		Driver Ctrl	0.333333
Driver Ctrl	0.440805		Driver Ctrl	0.5		Driver Ctrl	0.689655					Effector Ctrl	0.365132		Driver Ctrl	0.157895		Driver Ctrl	0.45
Driver Ctrl	0.348718		Driver Ctrl	0.266667		Driver Ctrl	0.433333					Effector Ctrl	0.267361		Driver Ctrl	0.526316		Driver Ctrl	0.25
Driver Ctrl	0.466667		Driver Ctrl	0.4		Driver Ctrl	0.766667					Effector Ctrl	0.55625		Driver Ctrl	0.45		Driver Ctrl	0.6
Driver Ctrl	0.473563		Driver Ctrl	0.666667		Driver Ctrl	0.666667					Effector Ctrl	0.266082		Driver Ctrl	0.0526316		Driver Ctrl	0.65
Driver Ctrl	0.0571429		Driver Ctrl	0.8		Driver Ctrl	0.533333					Effector Ctrl	0.267544		Driver Ctrl	0.315789		Driver Ctrl	0.368421
Driver Ctrl	0.537135		Driver Ctrl	0.833333		Driver Ctrl	0.827586					Effector Ctrl	0.0462185		Driver Ctrl	0		Driver Ctrl	0.722222
Driver Ctrl	0.283333		Driver Ctrl	0.9		Driver Ctrl	0.310345					Effector Ctrl	0.279412		Driver Ctrl	0.6		Driver Ctrl	-0.35
Driver Ctrl	0.153571		Driver Ctrl	0.6		Driver Ctrl	0.833333					Effector Ctrl	0.244152		Driver Ctrl	0.619048		Driver Ctrl	0.368421
Driver Ctrl	0.185185		Driver Ctrl	0.233333		Driver Ctrl	0.5					Effector Ctrl	0.333333		Driver Ctrl	0.166667		Driver Ctrl	0
Driver Ctrl			Driver Ctrl	0.2		Driver Ctrl	0.533333					Effector Ctrl	0.296784		Driver Ctrl	0.6
												Effector Ctrl	0.322222		Driver Ctrl	0.1875
												Effector Ctrl	0.21875		Driver Ctrl	0.526316
												Effector Ctrl	0.311275		Driver Ctrl	0.25
												Effector Ctrl	0.3		Driver Ctrl	0.714286
												Effector Ctrl	-0.00438596		Driver Ctrl	0.294118
												Effector Ctrl	0.178571		Driver Ctrl	0.9
												Effector Ctrl	0.0137255		Driver Ctrl	0.611111
												Effector Ctrl	0.15625		Driver Ctrl	0.210526
												Effector Ctrl	0.213816		Driver Ctrl	0.473684
												Effector Ctrl	0.447917		Driver Ctrl	0.391304
												Effector Ctrl	0.171053		Driver Ctrl	0.555556
												Effector Ctrl	-0.075		Driver Ctrl	0.333333
												Effector Ctrl	0.315789		Driver Ctrl	0.85
												Effector Ctrl	0.0972222		Driver Ctrl	0.47619
												Effector Ctrl	-0.0520833		Driver Ctrl	0.3
												Effector Ctrl	0.119048		Driver Ctrl	0.45
												Effector Ctrl	-0.0460526		Driver Ctrl	0.25
												Effector Ctrl	0.202083		Driver Ctrl	0.55
												Effector Ctrl	-0.1		Driver Ctrl	0.555556
												Effector Ctrl	0.200658		Driver Ctrl	0.529412
												Effector Ctrl	0.170426
												Effector Ctrl	0.305556
												Effector Ctrl	0.336957
												Driver Ctrl	-0.638158
												Driver Ctrl	-0.10989
												Driver Ctrl	0.0719298
												Driver Ctrl	0.141667
												Driver Ctrl	0.5
												Driver Ctrl	0.194444
												Driver Ctrl	0.131579
												Driver Ctrl	-0.198142
												Driver Ctrl	0.219814
												Driver Ctrl	0.220588
												Driver Ctrl	0.564327
												Driver Ctrl	0.0325077
												Driver Ctrl	0.0582707
												Driver Ctrl	-0.168731
												Driver Ctrl	0.661842
												Driver Ctrl	0.05
												Driver Ctrl	0.168301
												Driver Ctrl	-0.170279
												Driver Ctrl	-0.289474
												Driver Ctrl	-0.280556
												Driver Ctrl	0.35625
												Driver Ctrl	-0.0278638
												Driver Ctrl	0.185673
												Driver Ctrl	0.188889
												Driver Ctrl	0.261134
												Driver Ctrl	0.222222
												Driver Ctrl	0.5625
												Driver Ctrl	0.173611
												Driver Ctrl	0.0763889
												Driver Ctrl	0.0847953
												Driver Ctrl	0.109649
												Driver Ctrl	0.05
												Driver Ctrl	0.305556
												Driver Ctrl	0.202381
												Driver Ctrl	0.15625
												Driver Ctrl	0.213816
												Driver Ctrl	0.447917
												Driver Ctrl	0.491477
												Driver Ctrl	0.0555556
												Driver Ctrl	0.19375
												Driver Ctrl	0.133333
												Driver Ctrl	0.209064
												Driver Ctrl	0.360784
												Driver Ctrl	0.626838
												Driver Ctrl	0.168731
												Driver Ctrl	0.138655
												Driver Ctrl	0.54644
												Driver Ctrl	0.409091
												Driver Ctrl	0.30117
												Driver Ctrl	0.45614

## Sheet: Figure S5
Given that most MBEs are included in multiple Gal4 driver strains, and that most Gal4 driver strains include multiple MBEs, the behavioural results for most Gal4 driver strains are plotted in several panels of Figure S5. In this table, all strains are presented once, sorted by name.
Genotype	PI
Ctrl	0.453448
Ctrl	0.15
Ctrl	0.133333
Ctrl	0.5
Ctrl	0.3
Ctrl	0.290476
Ctrl	0.2
Ctrl	0.15
Ctrl	0.166667
Ctrl	0.366667
Ctrl	0.0833333
Ctrl	0.333333
Ctrl	0.466667
Ctrl	0.316667
Ctrl	0.343333
Ctrl	0.566667
Ctrl	0.55
Ctrl	0.3
Ctrl	0.224265
Ctrl	0.264706
Ctrl	-0.037037
Ctrl	0.148399
Ctrl	0.466667
Ctrl	-0.1
Ctrl	0.54
Ctrl	0.403571
Ctrl	0.222028
Ctrl	0.430952
Ctrl	0.203571
Ctrl	-0.0666667
Ctrl	0.137931
Ctrl	-0.0321429
Ctrl	0.125
Ctrl	0.158621
Ctrl	0.228161
Ctrl	0.196296
Ctrl	0.636842
Ctrl	0.180556
Ctrl	0.497701
Ctrl	0.425
Ctrl	0.421053
Ctrl	0.00738916
Ctrl	0.1
Ctrl	0.166667
Ctrl	0.166667
Ctrl	0.445197
Ctrl	0.415476
Ctrl	0.128571
Ctrl	0.2
Ctrl	0.183333
Ctrl	0.216667
Ctrl	0.613793
Ctrl	0.183333
Ctrl	0.123333
Ctrl	-0.35
Ctrl	0.105376
Ctrl	0.4
Ctrl	0.366667
Ctrl	0.33046
Ctrl	0.283333
Ctrl	0.266667
Ctrl	0.433333
Ctrl	0.0666667
Ctrl	0.580952
Ctrl	0.160345
Ctrl	0.4
Ctrl	0.366667
Ctrl	0.183333
Ctrl	0.25
Ctrl	0.177419
Ctrl	0.304598
Ctrl	0.339286
Ctrl	0.4
Ctrl	0.416667
Ctrl	0.235714
Ctrl	0.327586
Ctrl	0.538793
Ctrl	0.566667
Ctrl	0.316667
Ctrl	0.533333
Ctrl	-0.0166667
Ctrl	0.254023
Ctrl	0.257407
Ctrl	0.233333
Ctrl	0.416667
Ctrl	0.333333
Ctrl	0.237458
Ctrl	0.564516
Ctrl	0.239474
Ctrl	0.216129
Ctrl	0.25
Ctrl	0.0833333
Ctrl	0.216667
Ctrl	0.425
Ctrl	0.323276
Ctrl	0.383333
Ctrl	0.1
Ctrl	0.251034
Ctrl	0.581044
Ctrl	0.298851
Ctrl	0.435714
Ctrl	0.331609
Ctrl	0.533333
Ctrl	0.106345
Ctrl	0.55
Ctrl	0.516667
Ctrl	0.289855
Ctrl	0.0666667
Ctrl	0.0164835
Ctrl	0.244716
Ctrl	0.184483
Ctrl	0.467033
Ctrl	0.665476
Ctrl	0.375
Ctrl	0.357143
Ctrl	0.125
Ctrl	0.66
Ctrl	0.2
Ctrl	0.25
Ctrl	0.166667
Ctrl	0.266667
Ctrl	0.466667
Ctrl	0.4
Ctrl	0.216667
Ctrl	0.166667
Ctrl	0.566667
Ctrl	0.431034
Ctrl	0.416667
Ctrl	0.133333
Ctrl	0.37619
Ctrl	0.145402
Ctrl	-0.116667
Ctrl	0.55
Ctrl	0.0333333
Ctrl	0.0666667
Ctrl	0.15
Ctrl	0.31129
Ctrl	0.0333333
Ctrl	0.0666667
Ctrl	0.366667
Ctrl	0.316667
Ctrl	0.133333
Ctrl	0.233333
Ctrl	0.116667
Ctrl	-0.0166667
Ctrl	0.233333
Ctrl	0.216667
Ctrl	0.183333
Ctrl	0.233333
Ctrl	0.266667
R10B07	0.216296
R10B07	0.2331
R10B07	0.292857
R10B07	0.206897
R10B07	0.283333
R10B07	0.273168
R10B07	-0.23489
R10B07	0.403941
R10B07	0.0344828
R10D02	0.0576087
R10D02	0.403704
R10D02	0.00537634
R10D02	0.116667
R10D02	0.22
R10D02	0.366667
R10D02	0.211905
R10D02	0.25
R10D02	0.334524
R10D02	0.172414
R10D02	0.223475
R10D02	-0.25
R10D02	0.233333
R10D02	0.0333333
R10D02	0.3
R11C10	0.0505051
R11C10	0.261905
R11C10	0.0761905
R11C10	0.0333333
R11C10	0.123447
R11C10	0.685714
R11C10	0.118774
R11C10	0.098545
R11C10	0.0166667
R11C10	0.133333
R11C10	0.133333
R11C10	0.283333
R11C10	0.183333
R11C10	0.33046
R11C10	0.0333333
R11F03	0.191919
R11F03	0.181818
R11F03	0.100529
R11F03	0.0648148
R11F03	0.375
R11F03	-0.166667
R11F03	0.00518519
R11F03	0.120192
R11F03	0.0517241
R11F03	0.283333
R11F03	0.233333
R11F03	0.15
R11F03	-0.0178571
R11F03	0.216667
R11F03	0.178571
R12C03	0.277778
R12C03	0.366667
R12C03	0.283333
R12C03	0.678571
R12C03	0.275287
R12C03	0.17381
R12C03	-0.0809524
R12C03	-0.242593
R12C03	0.35
R12C03	0.366667
R12C03	0.32963
R12C03	0.4
R12C03	0.2
R12C03	0.266667
R12C03	0.566667
R12C11	0.1
R12C11	-0.275862
R12C11	0.291667
R12C11	0.0444444
R12C11	0.65
R12C11	0.214286
R12C11	0.0519481
R12C11	0.227941
R12C11	0.55
R12C11	0.133333
R12C11	0.266667
R12C11	0.616667
R12C11	0.05
R12C11	0.613793
R12C11	0.087931
R14B11	0.05
R14B11	-0.0637931
R14B11	0.205914
R14B11	-0.18956
R14B11	-0.0277778
R14B11	0.0851852
R14B11	0.0229885
R14B11	-0.10722
R14B11	0.132184
R14B11	-0.05
R14B11	-0.183333
R14B11	0.0384615
R14B11	0.26
R14B11	-0.04
R14B11	-0.233333
R14C08	-0.0166667
R14C08	-0.0833333
R14C08	0.107143
R14C08	0.100255
R14C08	0.342143
R14C08	-0.0687831
R14C08	0.303571
R14C08	-0.0357143
R14C08	0.256773
R14C08	0.216667
R14C08	0.400538
R14C08	0.533333
R14C08	0.133333
R14C08	0.344828
R14C08	0.4
R14E06	0.361111
R14E06	0.199507
R14E06	0.0584416
R14E06	0.0330435
R14E06	0.101852
R14E06	0.0862069
R14E06	0.399015
R14E06	0.35
R14E06	-0.172101
R14E06	0.465517
R14E06	0.166872
R14E06	0.0666667
R14E06	0.416667
R14E06	0.333333
R14E06	0.283333
R15D04	-0.05
R15D04	0.08
R15D04	0.05
R15D04	0.340741
R15D04	0
R15D04	0.111111
R15D04	0.333333
R15D04	-0.09375
R15D04	0.541667
R15F05	0.114815
R15F05	0.0511905
R15F05	-0.0333333
R15F05	0.12037
R15F05	0.166256
R15F05	0.0178571
R15F05	0.33871
R15F05	0.42069
R15F05	0.302995
R15F05	0.65
R15F05	0.170968
R15F05	0.116667
R15F05	0.237069
R15F05	0.7
R15F05	0.141379
R17B02	0.180952
R17B02	0.377632
R17B02	0.241667
R17B02	0.0172414
R17B02	0.65
R17B02	0.615385
R17B02	0.25
R17B02	0.15625
R17B02	-0.03125
R20B12	0.256158
R20B12	0.519375
R20B12	0.242529
R20B12	0.216667
R20B12	-0.0166667
R20B12	0
R20B12	0.439286
R20B12	-0.0357143
R20B12	0.131818
R20C05	0
R20C05	0.0312899
R20C05	-0.0833333
R20C05	0.3
R20C05	0.133333
R20C05	-0.183333
R20C05	0.166667
R20C05	0.0977011
R20C05	0.172414
R20C05	0.1
R20C05	0.15
R20C05	0.0166667
R20C05	0.283333
R20C05	0.307882
R20C05	-0.0333333
R20C09	-0.0235632
R20C09	0.194444
R20C09	0.2
R20C09	-0.0333333
R20C09	0.0666667
R20C09	0.1
R20C09	0.247537
R20C09	0.313793
R20C09	0.314815
R20F01	-0.117521
R20F01	0.202586
R20F01	-0.06
R20F01	0.15
R20F01	0.166667
R20F01	-0.216667
R20F01	-0.111111
R20F01	0.250663
R20F01	0.155172
R20F01	0.0833333
R20F01	0.0666667
R20F01	0
R20F01	0.05
R20F01	0.2
R20F01	0.2
R20H11	-0.34
R20H11	0.0818182
R20H11	0.0833333
R20H11	-0.0209091
R20H11	-0.105376
R20H11	0.122153
R20H11	-0.0666667
R20H11	-0.25
R20H11	-0.2
R20H11	0.183333
R20H11	-0.133333
R20H11	0.166667
R20H11	0.2
R20H11	0.253512
R20H11	-0.05
R21A06	0.0741379
R21A06	-0.421456
R21A06	-0.154509
R21A06	0.0666667
R21A06	0.316667
R21A06	0.643548
R21A06	0.439655
R21A06	0.15
R21A06	0.0166667
R21C08	-0.0758621
R21C08	0.0591133
R21C08	0.294737
R21C08	0.195
R21C08	0.269444
R21C08	0.224359
R21C08	0.183333
R21C08	-0.248276
R21C08	0.25
R21C08	0.316667
R21C08	0.0666667
R21C08	0.435057
R21C08	0.2
R21C08	-0.0333333
R21C08	0.2
R21D02	-0.35977
R21D02	-0.138889
R21D02	-0.110502
R21D02	0.2
R21D02	-0.05
R21D02	0.1
R21D02	0.1
R21D02	-0.0689655
R21D02	0.0595238
R21D02	-0.0833333
R21D02	0.233333
R21D02	0.0166667
R21D02	0.283333
R21D02	-0.0166667
R21D02	0.0166667
R21D06	0.102679
R21D06	0.0558756
R21D06	-0.191954
R21D06	0.166667
R21D06	0.133333
R21D06	0.166667
R21D06	0.403704
R21D06	0.51954
R21D06	-0.158261
R21D06	-0.216667
R21D06	0.166667
R21D06	-0.116667
R21D06	0.321429
R21D06	0.0333333
R21D06	0.566667
R21D07	0.177778
R21D07	0.144397
R21D07	-0.137037
R21D07	0
R21D07	0.05
R21D07	-0.233333
R21D07	0.431034
R21D07	0.0389527
R21D07	0.243678
R21D07	0.233333
R21D07	0.333333
R21D07	0.433333
R21D07	0.216667
R21D07	0.0666667
R21D07	0.316667
R21D08	0.583333
R21D08	0.25
R21D08	0.128917
R21D08	0.133333
R21D08	-0.142857
R21D08	-0.0333333
R21D08	0.172414
R21D08	0.29064
R21D08	0.15
R21D08	0.0166667
R21D08	0.0833333
R21D08	-0.15
R21D08	0.25
R21D08	0.233333
R21D08	0.0666667
R22A08	-0.620833
R22A08	-0.166667
R22A08	0.416667
R22A08	0.145977
R22A08	0.22
R22A08	0.37738
R22A08	0.383333
R22A08	-0.175
R22A08	0.15
R22B05	0.2
R22B05	0.220115
R22B05	-0.317816
R22B05	0.233333
R22B05	0.0666667
R22B05	-0.314815
R22B05	0.555172
R22B05	0.203763
R22B05	0.410345
R22B05	-0.3
R22B05	-0.233333
R22B05	0.348276
R22B05	0.433333
R22B05	0.283333
R22B05	0.433333
R22H04	0.216667
R22H04	0.383204
R22H04	0.200779
R22H04	0.533333
R22H04	0.233333
R22H04	0.283333
R22H04	0.333333
R22H04	0.232143
R22H04	0.578704
R23B09	0.0333333
R23B09	-0.0275862
R23B09	-0.0597291
R23B09	-0.05
R23B09	0.0833333
R23B09	0.283333
R23B09	0.660714
R23B09	0.433333
R23B09	0.0689655
R23B09	-0.0333333
R23B09	-0.3
R23B09	0.15
R23B09	0.25
R23B09	0.183333
R23B09	0.216667
R24A12	0.164286
R24A12	0.284211
R24A12	-0.293421
R24A12	0.0666667
R24A12	-0.05
R24A12	0.0666667
R24A12	-0.464191
R24A12	-0.05
R24A12	0.55848
R24A12	0.15
R24A12	-0.283333
R24A12	0.25
R24A12	0.4
R24A12	0.05
R24A12	0.316667
R24D12	0.109195
R24D12	0.259524
R24D12	0.112685
R24D12	0.396552
R24D12	0.15
R24D12	0.566667
R24D12	0.339286
R24D12	0.288889
R24D12	0.766667
R24D12	0.0333333
R24D12	0.166667
R24D12	0.3
R24D12	0.183333
R24D12	0.316667
R24D12	0.1
R24E12	-0.148276
R24E12	0.293103
R24E12	0.266667
R24E12	0.0166667
R24E12	0.0333333
R24E12	0.221059
R24E12	0.1
R24E12	0.116667
R24E12	0.516667
R24E12	0.30977
R24E12	-0.058046
R24E12	0.133333
R24E12	0.05
R24E12	0.266667
R24E12	0.133333
R25E04	-0.0172414
R25E04	0.165185
R25E04	0.132822
R25E04	0.5
R25E04	0.183333
R25E04	0.175439
R25E04	0.0241379
R25E04	0.000615764
R25E04	0.355911
R25E04	0.283333
R25E04	0.266667
R25E04	0.2
R25E04	0.05
R25E04	0.216667
R25E04	-0.1
R26G02	-0.0333333
R26G02	-0.0833333
R26G02	-0.3
R26G02	0.189394
R26G02	0.133333
R26G02	0.383333
R26G02	0.2
R26G02	-0.1875
R26G02	-0.217391
R26G02	-0.366667
R26G02	-0.45
R26G02	0.14
R26G02	-0.16
R26G02	-0.0822222
R26G02	0.166667
R26G04	0.654301
R26G04	0.258242
R26G04	0.322069
R26G04	0.485837
R26G04	0.275862
R26G04	0.310345
R26G04	-0.0333333
R26G04	0.233333
R26G04	0.0833333
R27A11	0.166667
R27A11	-0.1
R27A11	0.383333
R27A11	0.0333333
R27A11	-0.0166667
R27A11	0.125
R27A11	0.45
R27A11	0.0717464
R27A11	0.195623
R27A11	0.216667
R27A11	0.216667
R27A11	0.333333
R27A11	0.3
R27A11	0.2
R27A11	0.1
R27F02	0.0583333
R27F02	0.1
R27F02	0.0369048
R27F02	0.220443
R27F02	0.0595238
R27F02	-0.116667
R27F02	0.283333
R27F02	0.266667
R27F02	0.25
R27F02	-0.0833333
R27F02	0.0166667
R27F02	0.25
R27F02	0.183333
R27F02	-0.333333
R27F02	0.116667
R28A09	0.354396
R28A09	0.0563218
R28A09	0.435385
R28A09	0.269744
R28A09	0.225
R28A09	0.416268
R28A09	0.283333
R28A09	0.45
R28A09	0.333333
R28A10	-0.0333333
R28A10	0.266534
R28A10	0.689655
R28A10	0.288177
R28A10	0.275862
R28A10	0.25
R28A10	0.0833333
R28A10	0.233333
R28A10	-0.1
R28A10	-0.133333
R28A10	0.05
R28A10	0.133333
R28A10	0.533333
R28A10	0
R28A10	0.266667
R28A12	0.123077
R28A12	-0.148148
R28A12	0.37931
R28A12	0.216667
R28A12	-0.183333
R28A12	0
R28A12	0.193678
R28A12	-0.185961
R28A12	0.0887097
R28A12	0.316667
R28A12	0.0666667
R28A12	0.2
R28A12	0.333333
R28A12	0.133333
R28A12	0.35
R28F06	0.103836
R28F06	0.3
R28F06	0.294444
R28F06	0.344828
R28F06	-0.110473
R28F06	0.258621
R28F06	0.0833333
R28F06	0.1
R28F06	0.3
R28F06	0.283333
R28F06	0.0833333
R28F06	0.216667
R28F06	0.233333
R28F06	0.0833333
R28F06	0.133333
R29E04	0.25
R29E04	-0.116667
R29E04	0.0833333
R29E04	0
R29E04	0.397619
R29E04	0.293103
R29E04	0.133065
R29E04	0.396552
R29E04	-0.189655
R30D03	-0.1
R30D03	0.346774
R30D03	0.472989
R30D03	0.516667
R30D03	-0.0166667
R30D03	0.0666667
R30D03	0.433333
R30D03	0.233333
R30D03	0.0833333
R30E08	0.149204
R30E08	0.2
R30E08	0.44152
R30E08	0.333333
R30E08	0.388889
R30E08	-0.0701754
R30E08	-0.2
R30E08	0.1
R30E08	0.0954023
R30E11	-0.125926
R30E11	-0.130952
R30E11	-0.0689655
R30E11	-0.0166667
R30E11	0.116667
R30E11	0.516667
R30E11	0.266963
R30E11	0.2
R30E11	0.381336
R30E11	0.2
R30E11	0.0833333
R30E11	0.1
R30E11	0.316667
R30E11	0.166667
R30E11	0.2
R30F04	0.413793
R30F04	-0.1
R30F04	0.137931
R30F04	0.05
R30F04	-0.0333333
R30F04	0.025
R30F04	0.05
R30F04	-0.0277778
R30F04	0.310345
R30G04	0.166667
R30G04	0.166667
R30G04	0.35
R30G04	0.433333
R30G04	0.206897
R30G04	0.281593
R30G04	0.158488
R30G04	0.506322
R30G04	0.163082
R30G04	0
R30G08	0.463095
R30G08	0.279885
R30G08	0.225862
R30G08	0.166667
R30G08	-0.146011
R30G08	-0.025
R30G08	0.0700549
R30G08	-0.075
R30G08	-0.116667
R30G08	0.216667
R30G08	0.15
R30G08	0.05
R30G08	0.166667
R30G08	0.183333
R30G08	0.05
R31C03	-0.1
R31C03	0.503979
R31C03	0.614286
R31C03	0.0775862
R31C03	0.337719
R31C03	0.0534483
R31C03	0.0833333
R31C03	0.0974359
R31C03	-0.125
R31C03	-0.15
R31C03	0.316667
R31C03	0.216667
R31C03	0
R31C03	0.516667
R31C03	0.333333
R32D04	0.05
R32D04	0.3125
R32D04	0.0983333
R32D04	0.2
R32D04	-0.621429
R32D04	0.0928571
R32D04	0.176471
R32D04	-0.0588235
R32D04	0.176471
R32D04	0.483333
R32D04	-0.116667
R32D04	-0.0595238
R32D04	0.133333
R32D04	0.116667
R32D04	0.0166667
R33D07	0.266667
R33D07	0.133333
R33D07	0.533333
R33D07	0.189655
R33D07	0.153358
R33D07	0.42931
R33D07	-0.0833333
R33D07	0.611828
R33D07	0.51092
R33D07	0.416667
R33D07	0.2
R33D07	-0.292857
R33D07	0
R33D07	0.0833333
R33D07	0.333333
R34A11	0.55
R34A11	0.166667
R34A11	0.38125
R34A11	0.362069
R34A11	0.416667
R34A11	0.396552
R34A11	-0.0756396
R34A11	0.258621
R34A11	0.0283648
R36B06	0.301961
R36B06	0.147059
R36B06	0.309524
R36B06	0.0233593
R36B06	-0.111111
R36B06	0.5
R36B06	0.309783
R36B06	0.375
R36B06	0.283333
R36B06	0.465517
R36B06	-0.058046
R36B06	-0.116667
R36B06	0.216667
R36B06	-0.1
R36B06	0.139247
R36G04	0.533333
R36G04	-0.383333
R36G04	0.533333
R36G04	0.533333
R36G04	0.15
R36G04	0.259524
R36G04	0.350538
R36G04	0.0669516
R36G04	0.251724
R36G04	0.0333333
R36G04	-0.0666667
R36G04	0
R36G04	-0.0333333
R36G04	-0.05
R36G04	0.05
R37D06	0.4
R37D06	0.155172
R37D06	0.314815
R37D06	0.2
R37D06	0.0333333
R37D06	0.309524
R37D06	0.351613
R37D06	0.342529
R37D06	0.0764368
R37G09	0.416667
R37G09	0.1
R37G09	0.183333
R37G09	0.183333
R37G09	0
R37G09	-0.0666667
R37G09	0.425
R37G09	0.2
R37G09	0
R37G09	0.2
R37G09	0.175
R37G09	0.283333
R37G09	0.216667
R37G09	0.5
R37G09	0.433333
R38E08	0.2
R38E08	0.133333
R38E08	0.75
R38E08	0.250575
R38E08	0.267857
R38E08	0.621839
R38E08	0.172414
R38E08	0.241379
R38E08	0.283333
R39E01	0.0833333
R39E01	0.266667
R39E01	-0.05
R39E01	0.0298851
R39E01	0.216667
R39E01	0.15
R39E01	0.31092
R39E01	0.124138
R39E01	0.0576923
R39E01	0.183333
R39E01	0.2
R39E01	0.116667
R39E01	0.133333
R39E01	0.225862
R39E01	0
R42F08	0.0300752
R42F08	0.4375
R42F08	0.21802
R42F08	0.4375
R42F08	0.05
R42F08	0.125
R42F08	0.464052
R42F08	0.325
R42F08	0.3
R43A02	-0.0425926
R43A02	0.282609
R43A02	0.245536
R43A02	0.0333333
R43A02	0.15
R43A02	0.35
R43A02	0.452299
R43A02	0.348143
R43A02	-0.0747354
R43A02	0.297917
R43A02	0.266667
R43A02	-0.116667
R43A02	0.166667
R43A02	0.216667
R43A02	0.4
R46D05	0.3
R46D05	0.275
R46D05	0.0402299
R46D05	0.421053
R46D05	0.0833333
R46D05	0.0666667
R46D05	0.75
R46D05	0.442308
R46D05	-0.0430769
R46E11	0
R46E11	0.0806452
R46E11	-0.175
R46E11	0.2
R46E11	-0.175
R46E11	0.243333
R46E11	0.091954
R46E11	-0.189655
R46E11	0.219737
R46E11	0.416667
R46E11	0.216667
R46E11	0.216667
R46E11	0.05
R46E11	0.1
R46E11	0
R47C08	0.160714
R47C08	0.384419
R47C08	0.322044
R47C08	0.375
R47C08	0.122989
R47C08	0.111111
R47C08	0.3
R47C08	-0.15
R47C08	0.333333
R47H03	0.271164
R47H03	0.183333
R47H03	0.692308
R47H03	0.317241
R47H03	0.1
R47H03	0.32697
R47H03	0.133333
R47H03	0.2
R47H03	0.333333
R48D11	0.196429
R48D11	-0.107143
R48D11	0
R48D11	0.05
R48D11	0.666667
R48D11	0.216667
R48D11	0.483333
R48D11	0.116667
R48D11	0.283333
R48F09	0.48
R48F09	-0.2
R48F09	0.361111
R48F09	0.3
R48F09	0.225
R48F09	-0.406579
R48F09	0.55
R48F09	0.316667
R48F09	0.616667
R48F09	0.566667
R48F09	0.183333
R48F09	0.116667
R48F09	0
R48F09	0.05
R48F09	0.35
R48G01	0.7
R48G01	-0.15
R48G01	0.166667
R48G01	0.224138
R48G01	0.145402
R48G01	0.449507
R48G01	0.194828
R48G01	0.637292
R48G01	0.25
R49C08	0.1
R49C08	-0.2
R49C08	0.05
R49C08	0.211538
R49C08	0.263889
R49C08	0.377586
R49C08	0.0229885
R49C08	-0.0190476
R49C08	0.1
R49C08	-0.183333
R49C08	-0.1
R49C08	-0.0333333
R49C08	0.0416667
R49C08	0.0833333
R49C08	0.133333
R50A04	0.0666667
R50A04	-0.15
R50A04	0.35
R50A04	0.1
R50A04	0.0631579
R50A04	0.138393
R50A04	0.456522
R50A04	0.227273
R50A04	0.2
R50A04	0.116667
R50A04	0.25
R50A04	0.0333333
R50A04	-0.2
R50A04	0.0833333
R50A04	-0.05
R52E12	-0.147436
R52E12	0.1
R52E12	0.0666667
R52E12	0.637931
R52E12	0.216667
R52E12	0.241954
R52E12	0.219048
R52E12	0.103448
R52E12	0.30977
R52E12	-0.366667
R52E12	0.166667
R52E12	0.0333333
R52E12	-0.0833333
R52E12	0.133333
R52E12	0
R52G03	-0.0166667
R52G03	0.0880952
R52G03	0.183333
R52G03	0.448276
R52G03	0.0804598
R52G03	0.0227833
R52G03	0.11092
R52G03	0.172414
R52G03	0.383333
R52G03	0.0333333
R52G03	0.0333333
R52G03	0.1
R52G03	-0.133333
R52G03	-0.05
R52G03	0.0833333
R52H01	-0.125
R52H01	-0.0972906
R52H01	-0.15
R52H01	0.2
R52H01	0.133333
R52H01	0.116667
R52H01	0.0583333
R52H01	0.0809524
R52H01	0.386207
R52H01	0.0166667
R52H01	0.25
R52H01	0.316667
R52H01	0.2
R52H01	0.3
R52H01	0.05
R53G11	-0.05
R53G11	-0.2
R53G11	-0.0166667
R53G11	0.496552
R53G11	0.0935961
R53G11	0.0373563
R53G11	0.127381
R53G11	-0.0617353
R53G11	0.133333
R53G11	-0.35
R53G11	0.0166667
R53G11	-0.0333333
R53G11	-0.266667
R53G11	-0.3
R53G11	0.233333
R54H12	0.310345
R54H12	0.283333
R54H12	0.310345
R54H12	0.0164835
R54H12	-0.358333
R54H12	0.0794335
R54H12	0.133333
R54H12	0.266667
R54H12	0.216667
R54H12	0.3
R54H12	0.283333
R54H12	0.233333
R54H12	0.183333
R54H12	0.363636
R54H12	0.15
R55D08	0
R55D08	-0.4
R55D08	0
R55D08	0.2
R55D08	0.236607
R55D08	0.1
R55D08	0.1
R55D08	0.0833333
R55D08	-0.0666667
R55D08	-0.116667
R55D08	-0.133333
R55D08	0.35
R55D08	-0.00376344
R55D08	-0.183333
R55D08	-0.183333
R56H09	0.375
R56H09	0.0697368
R56H09	0.5
R56H09	0.116667
R56H09	0.188095
R56H09	0.533333
R56H09	0.09375
R56H09	0.184211
R56H09	0.0454545
R56H09	0.233333
R56H09	0.116667
R56H09	0.0666667
R56H09	0.0166667
R56H09	-0.0666667
R56H09	0.15
R58E02	0.635185
R58E02	-0.288172
R58E02	0.416667
R58E02	0.57381
R58E02	0.533333
R58E02	0.116667
R58E02	-0.1
R58E02	0.0833333
R58E02	0.133333
R58E02	0.25
R58E02	-0.0166667
R58E02	0.683333
R58E02	0
R58E02	0.1
R58E02	-0.12069
R58F03	0.296429
R58F03	0.225
R58F03	0.475
R58F03	0.182112
R58F03	-0.124506
R58F03	0.458333
R58F03	0.283333
R58F03	0.0833333
R58F03	0.4
R59C07	0.55
R59C07	0.62069
R59C07	0.261905
R59C07	0.133333
R59C07	0.0741935
R59C07	0.0862069
R59C07	0.166667
R59C07	-0.0333333
R59C07	0.45
R64A11	-0.195197
R64A11	-0.244828
R64A11	0.206281
R64A11	-0.0833333
R64A11	0.0758065
R64A11	0.216667
R64A11	0.15
R64A11	0.166667
R64A11	0.333333
R64E01	0.2
R64E01	0.116667
R64E01	0.0103448
R64E01	0.383333
R64E01	0.283333
R64E01	0.216667
R64E01	0.216667
R64E01	0.333333
R64E01	0.166667
R64E01	0.483333
R64E01	0.15
R64E01	0.0166667
R64E01	0.15
R64E01	-0.0666667
R64E01	-0.1
R64E03	0.05
R64E03	0.282407
R64E03	0.0666667
R64E03	0.05
R64E03	0.456989
R64E03	0.245161
R64E03	0.483333
R64E03	0.433333
R64E03	0.25
R64E03	0.183333
R64E03	0.266667
R64E03	0.05
R64E03	0.05
R64E03	0.2
R64E03	-0.0930108
R64F07	0.116667
R64F07	0.25
R64F07	0.183333
R64F07	-0.012069
R64F07	0.05
R64F07	-0.0666667
R64F07	0.364368
R64F07	0.460345
R64F07	0.266667
R64H06	0.51954
R64H06	0.115148
R64H06	0.0714286
R64H06	0.15
R64H06	0.0333333
R64H06	0.0666667
R64H06	0.0833333
R64H06	0.075
R64H06	0.320261
R64H06	0.166667
R64H06	0.15
R64H06	0.0666667
R64H06	-0.1
R64H06	0.416667
R64H06	-0.0666667
R65A05	0.555952
R65A05	0.798276
R65A05	0.0666667
R65A05	-0.166667
R65A05	0.05
R65A05	0.2
R65A05	0.293103
R65A05	0.433333
R65A05	0.456281
R65A05	0.428571
R65A05	0.269231
R65A05	0.15
R65A05	-0.0333333
R65A05	0.25
R65A05	0.133333
R65E10	0.442857
R65E10	0.65
R65E10	0.45
R65E10	0.366667
R65E10	-0.202688
R65E10	-0.0789474
R65E10	0.3
R65E10	0.233333
R65E10	-0.116667
R65E10	0.4
R65E10	0.216667
R65E10	0.283333
R65E10	-0.0833333
R65E10	0.0833333
R65E10	0.2
R67B01	0.345402
R67B01	0.091954
R67B01	0.114532
R67B01	0.0833333
R67B01	0.124459
R67B01	0.166667
R67B01	0.416667
R67B01	-0.0368421
R67B01	-0.25
R67B01	0.15
R67B01	-0.0333333
R67B01	-0.166667
R67B01	0.0333333
R67B01	-0.0166667
R67B01	0.133333
R67E07	0.0833333
R67E07	0.110345
R67E07	0.2
R67E07	0.266667
R67E07	0.0833333
R67E07	0.274074
R67E07	0.116667
R67E07	0.133621
R67E07	0.172619
R67E07	0.05
R67E07	0.0833333
R67E07	0.05
R67E07	0.133333
R67E07	0.133333
R67E07	0.133333
R71D01	0.516667
R71D01	0.25
R71D01	0.206897
R71D01	0.0166667
R71D01	-0.15
R71D01	0.25
R71D01	0.658621
R71D01	0.125
R71D01	-0.0894737
R71D01	0.0869565
R71D01	0.227273
R71D01	0.266667
R71D01	0.0166667
R71D01	0.216667
R71D01	-0.0333333
R72B05	0.25
R72B05	0.15
R72B05	0.133333
R72B05	-0.25
R72B05	0.15
R72B05	0.216667
R72B05	0.537179
R72B05	0.404762
R72B05	0.377273
R72B05	0.0925926
R72B05	-0.173077
R72B05	0.15
R72B05	-0.0833333
R72B05	0.233333
R72B05	0.2
R72H01	-0.1
R72H01	0.216667
R72H01	0.6
R72H01	0.0560606
R72H01	0.345497
R72H01	0.236154
R72H01	0.312069
R72H01	0.0227833
R72H01	0.363478
R72H01	0.116667
R72H01	0.15
R72H01	0.116667
R72H01	0.233333
R72H01	0.15
R72H01	0
R74A06	-0.370238
R74A06	-0.366667
R74A06	0.0333333
R74A06	0.05
R74A06	0.283333
R74A06	0.15
R74A06	0.2
R74A06	-0.0666667
R74A06	0.25
R74A06	0.0833333
R74A06	0.1
R74A06	0.0833333
R74A06	0.25
R74A06	0.0166667
R74A06	0.216667
R74B11	-0.371212
R74B11	0.368421
R74B11	-0.0666667
R74B11	0.5625
R74B11	0
R74B11	0.05
R74B11	0.333333
R74B11	0.468954
R74B11	0.321429
R74B11	-0.0666667
R74B11	0.0833333
R74B11	0.15
R74B11	0.05
R74B11	0.183333
R74B11	0.15
R74C01	0
R74C01	0.125
R74C01	0.0416667
R74C01	0.216667
R74C01	-0.0384615
R74C01	0.461538
R74C01	0.30977
R74C01	-0.0265152
R74C01	0.038961
R74C01	0.159091
R74C01	0.235294
R74C01	0.0434783
R74C01	-0.227273
R74C01	0.2
R74C01	0.0942529
R76C04	0.65
R76C04	0.566667
R76C04	0.362069
R76C04	0.328571
R76C04	0.161905
R76C04	0.107143
R76C04	0.0666667
R76C04	0.183333
R76C04	0.233333
R76F05	0.3
R76F05	-0.0166667
R76F05	0.0166667
R76F05	0.1
R76F05	0.0833333
R76F05	0.125
R76F05	0.491667
R76F05	0.05
R76F05	0.275
R76F05	-0.125
R76F05	-0.075
R76F05	0.175
R76F05	-0.05
R76F05	0.1
R76F05	0.252964
R76C04	0.65
R76C04	0.566667
R76C04	0.362069
R76C04	0.328571
R76C04	0.161905
R76C04	0.107143
R76C04	0.0666667
R76C04	0.183333
R76C04	0.233333
R76F05	0.3
R76F05	-0.0166667
R76F05	0.0166667
R76F05	0.1
R76F05	0.0833333
R76F05	0.125
R76F05	0.491667
R76F05	0.05
R76F05	0.275
R78E04	-0.15
R78E04	0.15
R78E04	0.4
R78E04	0.0740741
R78E04	-0.226363
R78E04	0.176437
R78E04	0.381609
R78E04	0.366667
R78E04	0.298276
R78G08	0.35
R78G08	0.208333
R78G08	0.283333
R78G08	0.140323
R78G08	0.195652
R78G08	0.258065
R78G08	0.352941
R78G08	0.0142857
R78G08	0.717391
R83G11	-0.09375
R83G11	0.892857
R83G11	0.157143
R83G11	0.272727
R83G11	0.230769
R83G11	0.375
R83G11	0.55303
R83G11	-0.2
R83G11	0.365385
R84D07	0.111111
R84D07	0.211111
R84D07	0.283333
R84D07	0.331034
R84D07	0.178571
R84D07	0.111842
R84D07	0.484375
R84D07	0.05
R84D07	0.28125
R84D07	0.4
R84D07	0.0666667
R84D07	0.2
R84D07	-0.0333333
R84D07	0.216667
R84D07	0.0666667
R86A06	0.00909091
R86A06	0
R86A06	0.5
R86A06	0.3
R86A06	0.292857
R86A06	0.15625
R86A06	0
R86A06	0.1
R86A06	0.453947
R89G07	-0.0166667
R89G07	-0.0246305
R89G07	-0.111494
R89G07	-0.116667
R89G07	0.05
R89G07	0.1
R89G07	-0.0310345
R89G07	0.1
R89G07	0.194253
R89G07	-0.15
R89G07	0.25
R89G07	0.05
R89G07	0.183333
R89G07	0.190476
R89G07	0.205534
R92H01	0.395833
R92H01	-0.0555556
R92H01	-0.0241379
R92H01	0.34963
R92H01	0.176471
R92H01	0.336257
R92H01	0.73913
R92H01	0.285714
R92H01	0.45
R93G12	0.0666667
R93G12	0.166667
R93G12	0.283333
R93G12	0.0333333
R93G12	0.166667
R93G12	0.183333
R93G12	0.189655
R93G12	0.25
R93G12	0.125
R93G12	-0.0333333
R93G12	0.24
R93G12	0.133333
R93G12	0.116667
R93G12	0.208333
R93G12	0.288043
R94E06	0.166667
R94E06	0.15
R94E06	0.233333
R94E06	0
R94E06	-0.233333
R94E06	-0.05
R94E06	0.116667
R94E06	0.0333333
R94E06	0.0666667
R94E06	-0.266667
R94E06	0.233333
R94E06	-0.1
R94E06	0.05
R94E06	-0.12037
R94E06	0.0333333
R95A11	0.335714
R95A11	-0.592365
R95A11	0.3
R95A11	0.363793
R95A11	0.194661
R95A11	-0.0166667
R95A11	0.183333
R95A11	0.533333
R95A11	0
R95H02	0.0833333
R95H02	0.0666667
R95H02	0.15
R95H02	0.35
R95H02	0.123333
R95H02	0.116667
R95H02	0.419048
R95H02	0.05
R95H02	0.44422
R95H02	-0.25
R95H02	-0.0333333
R95H02	0.208333
R95H02	0.15
R95H02	0.216667
R95H02	-0.1

## Sheet: Figure S6
Fig. S6a				Fig. S6b				Fig. S6c				Fig. S6d				Fig. S6e				Fig. S6f				Fig. S6g				Fig. S6h				Fig. S6i				Fig. S6j				Fig. S6l
Genotype	Pref Paired	Pref Unpaired		Genotype	Pref Paired	Pref Unpaired		Genotype	Pref Paired	Pref Unpaired		Genotype	Pref Paired	Pref Unpaired		Genotype	Pref Paired	Pref Unpaired		Genotype	Pref Paired	Pref Unpaired		Genotype	Pref Paired	Pref Unpaired		Genotype	Pref Paired	Pref Unpaired		Genotype	Pref Paired	Pref Unpaired		Genotype	Pref Paired	Pref Unpaired		Genotype	Pref Paired	Pref Unpaired
DAN-h1 Block	-0.0666667	0.0666667		MBON-h1,h2 Block	0.9	-0.2		DAN-k1 Block	0.0666667	-0.733333		MBON-k1 Block	0.266667	0		DAN-i1 Block	0.0666667	-0.133333		MBON-i1 Block	0.233333	-0.166667		MBON-j2 Block	0.1	-0.0333333		MBON-j1 Block	0.466667	0.166667		DAN-g1 Block	0.333333	0.166667		MBON-g1,g2 Block	0.566667	0		APL Block	-0.0666667	-0.333333
DAN-h1 Block	0.333333	0		MBON-h1,h2 Block	0.5	0.1		DAN-k1 Block	-0.0666667	0.166667		MBON-k1 Block	0.3	-0.6		DAN-i1 Block	-0.1	-0.7		MBON-i1 Block	0.133333	-0.166667		MBON-j2 Block	0.166667	-0.433333		MBON-j1 Block	-0.0333333	0.133333		DAN-g1 Block	0.4	0.166667		MBON-g1,g2 Block	0.4	-0.0666667		APL Block	0.4	0.366667
DAN-h1 Block	0.833333	-0.266667		MBON-h1,h2 Block	0.833333	-0.615385		DAN-k1 Block	0.333333	0.233333		MBON-k1 Block	-0.0333333	0.266667		DAN-i1 Block	0.266667	0.0666667		MBON-i1 Block	0.133333	0.0689655		MBON-j2 Block	0.466667	0.433333		MBON-j1 Block	0.366667	0.6		DAN-g1 Block	0.466667	-0.333333		MBON-g1,g2 Block	0.333333	0		APL Block	0.1	-0.466667
DAN-h1 Block	0.2	-0.166667		MBON-h1,h2 Block	0.37931	-0.1		DAN-k1 Block	0.633333	0.333333		MBON-k1 Block	0.8	-0.0333333		DAN-i1 Block	0.466667	-0.2		MBON-i1 Block	0.392857	0.413793		MBON-j2 Block	0.6	0.241379		MBON-j1 Block	0.633333	0.5		DAN-g1 Block	0.433333	-0.0333333		MBON-g1,g2 Block	0.566667	0.533333		APL Block	0.166667	0.0333333
DAN-h1 Block	0.733333	0		MBON-h1,h2 Block	0.821429	-0.0666667		DAN-k1 Block	0.666667	-0.0666667		MBON-k1 Block	0.6	-0.433333		DAN-i1 Block	0.6	-0.333333		MBON-i1 Block	0.433333	-0.0666667		MBON-j2 Block	-0.2	-0.266667		MBON-j1 Block	0.333333	-0.266667		DAN-g1 Block	0.366667	-0.266667		MBON-g1,g2 Block	0.4	-0.2		APL Block	0.5	-0.0333333
DAN-h1 Block	0.566667	-0.3		MBON-h1,h2 Block	0.785714	-0.2		DAN-k1 Block	0.566667	0.366667		MBON-k1 Block	0.633333	-0.3		DAN-i1 Block	0.5	-0.266667		MBON-i1 Block	0.733333	-0.3		MBON-j2 Block	0.166667	-0.5		MBON-j1 Block	0.633333	-0.3		DAN-g1 Block	0.0333333	-0.233333		MBON-g1,g2 Block	0.5	0.166667		APL Block	0.2	-0.233333
DAN-h1 Block	0.766667	0.433333		MBON-h1,h2 Block	0.766667	0.310345		DAN-k1 Block	0.7	0.266667		MBON-k1 Block	0.466667	-0.266667		DAN-i1 Block	0.633333	-0.0333333		MBON-i1 Block	0.6	0.0666667		MBON-j2 Block	0	-0.233333		MBON-j1 Block	0.833333	0.586207		DAN-g1 Block	-0.666667	0.133333		MBON-g1,g2 Block	0.0666667	-0.266667		APL Block	0.366667	0.333333
DAN-h1 Block	0.6	0.266667		MBON-h1,h2 Block	0.866667	-0.633333		DAN-k1 Block	0.733333	-0.4		MBON-k1 Block	0.766667	-0.566667		DAN-i1 Block	0.7	-0.633333		MBON-i1 Block	0.666667	0.206897		MBON-j2 Block	0.733333	-0.533333		MBON-j1 Block	0.833333	-0.2		DAN-g1 Block	0	-0.5		MBON-g1,g2 Block	0.233333	0.166667		APL Block	0.0344828	-0.172414
DAN-h1 Block	0.5	0.2		MBON-h1,h2 Block	0.413793	-0.137931		DAN-k1 Block	0.566667	0.433333		MBON-k1 Block	0.266667	0.466667		DAN-i1 Block	0.466667	0.166667		MBON-i1 Block	0.266667	-0.0333333		MBON-j2 Block	-0.166667	0.3		MBON-j1 Block	-0.266667	0.566667		DAN-g1 Block	0.5	-0.4		MBON-g1,g2 Block	0.166667	0.266667		APL Block	0.1	-0.241379
DAN-h1 Block	0.7	0.1		MBON-h1,h2 Block	0.433333	0.333333		DAN-k1 Block	0.333333	-0.166667		MBON-k1 Block	0.4	0.466667		DAN-i1 Block	0.4	0.533333		MBON-i1 Block	0.366667	-0.3		MBON-j2 Block	0.333333	0.1		MBON-j1 Block	0.466667	0.448276		DAN-g1 Block	0.333333	-0.0344828		MBON-g1,g2 Block	0.633333	-0.1		APL Block	0.266667	-0.0333333
DAN-h1 Block	0.166667	0.466667		MBON-h1,h2 Block	0.4	-0.37931		DAN-k1 Block	-0.2	0.3		MBON-k1 Block	0.666667	-0.2		DAN-i1 Block	0.233333	-0.566667		MBON-i1 Block	0.1	0.0333333		MBON-j2 Block	0.5	0.3		MBON-j1 Block	0.3	0.2		DAN-g1 Block	0.333333	-0.666667		MBON-g1,g2 Block	0.466667	0.166667		APL Block	0.233333	-0.678571
DAN-h1 Block	0.533333	0.0333333		MBON-h1,h2 Block	0.4	-0.0344828		DAN-k1 Block	0.6	0.3		MBON-k1 Block	0.933333	0.133333		DAN-i1 Block	0.2	0.0333333		MBON-i1 Block	0.6	0.366667		MBON-j2 Block	0.0666667	-0.133333		MBON-j1 Block	0.666667	0.433333		DAN-g1 Block	-0.0333333	0.133333		MBON-g1,g2 Block	0.6	0.3		APL Block	0.133333	-0.2
DAN-h1 Block	0.733333	0.6		MBON-h1,h2 Block	0.766667	0.366667		DAN-k1 Block	0.366667	0.1		MBON-k1 Block	0.633333	0.266667		DAN-i1 Block	0.766667	0.266667		MBON-i1 Block	0.866667	-0.133333		MBON-j2 Block	0.533333	0.3		MBON-j1 Block	0.666667	0.466667		DAN-g1 Block	0.333333	0.0666667		MBON-g1,g2 Block	0.5	0.4		APL Block	0.4	-0.4
DAN-h1 Block	0.0666667	-0.266667		MBON-h1,h2 Block	-0.0666667	0.4		DAN-k1 Block	0.866667	-0.466667		MBON-k1 Block	0.433333	-0.333333		DAN-i1 Block	0.413793	-0.6		MBON-i1 Block	0.724138	-0.413793		MBON-j2 Block	0.366667	-0.533333		MBON-j1 Block	0.8	-0.103448		DAN-g1 Block	0.5	-0.65		MBON-g1,g2 Block	0.6	-0.133333		APL Block	-0.333333	-0.2
DAN-h1 Block	0.566667	-0.1		MBON-h1,h2 Block	0.733333	-0.366667		DAN-k1 Block	0.533333	-0.666667		MBON-k1 Block	0.466667	0.133333		DAN-i1 Block	0.833333	-0.733333		MBON-i1 Block	0.6	0		MBON-j2 Block	0.133333	-0.5		MBON-j1 Block	0.766667	-0.172414		DAN-g1 Block	0.766667	-0.166667		MBON-g1,g2 Block	0.8	0.0666667		APL Block	0.259259	-0.3
DAN-h1 Block	0.366667	0.533333		MBON-h1,h2 Block	0.321429	-0.533333		DAN-k1 Block	0.333333	-0.133333		MBON-k1 Block	0.466667	0.333333		DAN-i1 Block	0.586207	0		MBON-i1 Block	0.533333	-0.0344828		MBON-j2 Block	0.6	0		MBON-j1 Block	0.827586	0.344828		DAN-g1 Block	0.633333	-0.733333		MBON-g1,g2 Block	0.166667	0.466667		APL Block	0.0666667	-0.142857
DAN-h1 Block	0.5	0.0689655		MBON-h1,h2 Block	0.448276	-0.633333		DAN-k1 Block	0.633333	-0.433333		MBON-k1 Block	0.566667	0.0666667		DAN-i1 Block	0.733333	-0.333333		MBON-i1 Block	0.5	-0.0333333		MBON-j2 Block	0.4	-0.633333		MBON-j1 Block	0.666667	-0.266667		DAN-g1 Block	-0.0333333	0.1		MBON-g1,g2 Block	0.233333	0.133333		APL Block	-0.1	0
DAN-h1 Block	0.233333	-0.6		MBON-h1,h2 Block	0.766667	-0.3		DAN-k1 Block	0.466667	0.133333		MBON-k1 Block	0.6	0.344828		DAN-i1 Block	0.3	0		MBON-i1 Block	0.733333	0.133333		MBON-j2 Block	0.0333333	-0.2		MBON-j1 Block	0.7	-0.0333333		DAN-g1 Block	0.566667	-0.233333		MBON-g1,g2 Block	-0.3	-0.366667		APL Block	-0.0333333	-0.433333
DAN-h1 Block	0.275862	-0.2		MBON-h1,h2 Block	0.233333	-0.333333		DAN-k1 Block	0.733333	0.166667		MBON-k1 Block	0.166667	0.133333		DAN-i1 Block	-0.0333333	0.166667		MBON-i1 Block	0.533333	0.0333333		MBON-j2 Block	0.366667	-0.333333		MBON-j1 Block	0.266667	0.666667		DAN-g1 Block	-0.433333	-0.4		MBON-g1,g2 Block	0.133333	-0.166667		APL Block	0.266667	-0.133333
DAN-h1 Block	0.466667	-0.133333		MBON-h1,h2 Block	0.433333	-0.1		DAN-k1 Block	0.166667	-0.0666667		MBON-k1 Block	0.366667	-0.233333		DAN-i1 Block	0.366667	-0.6		MBON-i1 Block	0.2	-0.166667		MBON-j2 Block	0.433333	-0.4		MBON-j1 Block	0.310345	-0.206897		DAN-g1 Block	0.366667	-0.2		MBON-g1,g2 Block	-0.333333	-0.266667		APL Block	-0.0333333	-0.0344828
DAN-h1 Block	0.533333	0.133333		MBON-h1,h2 Block	0.666667	-0.275862		DAN-k1 Block	0.366667	0.3		MBON-k1 Block	0.633333	0.333333		DAN-i1 Block	0.103448	0.2		MBON-i1 Block	0.5	0.533333		MBON-j2 Block	0.366667	-0.733333		MBON-j1 Block	0.366667	0.533333		DAN-g1 Block	0.133333	-0.5		MBON-g1,g2 Block	0.103448	0.266667		APL Block	0.233333	-0.333333
DAN-h1 Block	0.2	0.233333		MBON-h1,h2 Block	0.533333	-0.1		DAN-k1 Block	0.533333	0		MBON-k1 Block	0.896552	0.533333		DAN-i1 Block	0.178571	0.0333333		MBON-i1 Block	0.8	0.333333		MBON-j2 Block	0.633333	0.1		MBON-j1 Block	0.8	0.037037		DAN-g1 Block	0.551724	-0.333333		MBON-g1,g2 Block	0.266667	-0.0333333		APL Block	0	0
DAN-h1 Block	0.166667	-0.4		MBON-h1,h2 Block	0.633333	-0.133333		DAN-k1 Block	0.533333	-0.333333		MBON-k1 Block				DAN-i1 Block	0.733333	-0.366667		MBON-i1 Block	0.5	-0.266667		MBON-j2 Block	0.466667	0.1		MBON-j1 Block	0.733333	-0.3		DAN-g1 Block	0.4	-0.433333		MBON-g1,g2 Block	0.133333	-0.433333		APL Block	0.0666667	-0.133333
DAN-h1 Block	0.3	-0.366667		MBON-h1,h2 Block	0.3	-0.533333		DAN-k1 Block	0.566667	-0.366667		MBON-k1 Block				DAN-i1 Block	0.7	-0.233333		MBON-i1 Block	0.5	-0.366667		MBON-j2 Block	0.466667	-0.166667		MBON-j1 Block	0.766667	-0.633333		DAN-g1 Block	0.333333	0.0666667		MBON-g1,g2 Block	0.5	-0.2		APL Block	0.241379	-0.6
DAN-h1 Block	0.133333	0.466667		MBON-h1,h2 Block	0.233333	-0.233333		DAN-k1 Block	0.6	-0.433333		MBON-k1 Block				DAN-i1 Block	0.5	-0.0666667		MBON-i1 Block	0.8	0.233333		MBON-j2 Block	0.6	0.2		MBON-j1 Block	0.7	0.433333		DAN-g1 Block	0.366667	-0.366667		MBON-g1,g2 Block	0.533333	0.2		APL Block	0.230769	-0.0344828
DAN-h1 Block	0.533333	0.0333333		MBON-h1,h2 Block	0.366667	-0.366667		DAN-k1 Block	0.633333	-0.4						DAN-i1 Block	0.8	-0.3		MBON-i1 Block	0.666667	0		MBON-j2 Block	0.233333	0.533333		MBON-j1 Block	0.666667	0.333333		DAN-g1 Block	0.2	-0.633333
DAN-h1 Block	0.366667	0.533333		MBON-h1,h2 Block	0.566667	-0.482759		DAN-k1 Block	0.3	-0.4						DAN-i1 Block	-0.266667	-0.6		MBON-i1 Block	0.566667	-0.3		MBON-j2 Block				MBON-j1 Block	-0.333333	0.466667		DAN-g1 Block	0.566667	-0.533333
DAN-h1 Block	0.4	0.333333		MBON-h1,h2 Block	0.666667	-0.1		DAN-k1 Block	0.366667	-0.266667						DAN-i1 Block	0.4	-0.433333		MBON-i1 Block	0.233333	-0.1		MBON-j2 Block				MBON-j1 Block	0.2	0.310345		DAN-g1 Block	0.5	-0.4
DAN-h1 Block	0.137931	0.3		MBON-h1,h2 Block	-0.3	-0.3		DAN-k1 Block	0.5	-0.2						DAN-i1 Block	0.275862	-0.366667		MBON-i1 Block	0.2	-0.2		MBON-j2 Block				MBON-j1 Block	0.333333	0.366667		DAN-g1 Block	-0.133333	-0.833333
DAN-h1 Block	0.166667	0.0666667		MBON-h1,h2 Block	0.366667	-0.0666667		DAN-k1 Block	0.566667	0.0666667						DAN-i1 Block	0.566667	0.0333333		MBON-i1 Block	0.266667	0.266667		MBON-j2 Block				MBON-j1 Block	0.1	0.266667		DAN-g1 Block	0.5	-0.133333
DAN-h1 Block	0.1	-0.466667		MBON-h1,h2 Block	0.0714286	-0.466667		DAN-k1 Block	0.2	-0.7						DAN-i1 Block	0.566667	-0.4		MBON-i1 Block	0.37931	0		MBON-j2 Block				MBON-j1 Block	0.533333	0.266667		DAN-g1 Block	0.133333	0.333333
DAN-h1 Block	0.266667	0		MBON-h1,h2 Block	0.566667	-0.413793		DAN-k1 Block	-0.1	-0.533333						DAN-i1 Block	0.533333	-0.766667		MBON-i1 Block	0.633333	-0.133333		MBON-j2 Block				MBON-j1 Block	0.3	-0.266667		DAN-g1 Block	0.2	-0.7
DAN-h1 Block	0.433333	-0.166667		MBON-h1,h2 Block	0.666667	-0.433333		DAN-k1 Block	0.333333	0.2						DAN-i1 Block	0.566667	-0.433333		MBON-i1 Block	0.933333	-0.366667		MBON-j2 Block				MBON-j1 Block	0.333333	-0.3		DAN-g1 Block	0.4	-0.633333
DAN-h1 Block	0.166667	0.413793		MBON-h1,h2 Block	0.266667	0.1		DAN-k1 Block	0.4	-0.133333						DAN-i1 Block	0.533333	-0.3		MBON-i1 Block	0.2	0.633333		MBON-j2 Block				MBON-j1 Block	0.8	0.266667		DAN-g1 Block	0.6	-0.5
DAN-h1 Block	0.3	0		MBON-h1,h2 Block	0.4	0.2		DAN-k1 Block	0.633333	-0.166667						DAN-i1 Block	0.5	-0.433333		MBON-i1 Block	0.933333	-0.433333		MBON-j2 Block				MBON-j1 Block	0.6	-0.533333		DAN-g1 Block	0.607143	-0.6
DAN-h1 Block	0.233333	0.166667		MBON-h1,h2 Block	-0.0333333	-0.1		DAN-k1 Block	0.666667	-0.2						DAN-i1 Block	0.866667	-0.633333		MBON-i1 Block	0.413793	0.0333333						MBON-j1 Block	0.0666667	0.103448		DAN-g1 Block	0.5	-0.4
DAN-h1 Block	0.333333	-0.137931		MBON-h1,h2 Block	0.433333	-0.0666667		DAN-k1 Block	0.566667	-0.5						DAN-i1 Block	0.633333	0.266667										MBON-j1 Block	-0.0333333	0.366667		DAN-g1 Block	0.133333	-0.566667
DAN-h1 Block	0.133333	0.2		MBON-h1,h2 Block	0.533333	-0.266667		DAN-k1 Block	0.8	0.4						DAN-i1 Block	0.666667	-0.6										MBON-j1 Block	0.0666667	0.233333
DAN-h1 Block	0.6	0.233333		MBON-h1,h2 Block	0.275862	-0.2		DAN-k1 Block	0.266667	0.533333						DAN-i1 Block	0.566667	-0.166667										MBON-j1 Block	0.466667	0.1
DAN-h1 Block	0.633333	0.433333		MBON-h1,h2 Block	0.433333	-0.266667		DAN-k1 Block	0.566667	0.266667						DAN-i1 Block	0.666667	0.333333										MBON-j1 Block	0.933333	0.0666667
DAN-h1 Block	0.533333	-0.366667		MBON-h1,h2 Block	0.0333333	-0.6																						MBON-j1 Block	0.433333	-0.448276
DAN-h1 Block	0.566667	-0.366667		MBON-h1,h2 Block	0.5	-0.366667																						MBON-j1 Block	0.533333	-0.344828
DAN-h1 Block	0.586207	-0.517241		MBON-h1,h2 Block	0.366667	0.166667																						MBON-j1 Block	0.448276	0.5
DAN-h1 Block	0.4	0.133333		MBON-h1,h2 Block	0.6	0.2																						MBON-j1 Block	0.833333	-0.433333
DAN-h1 Block	0.6	0.266667		MBON-h1,h2 Block	0.7	0.133333																						MBON-j1 Block	-0.5	0.7
DAN-h1 Block	0.2	-0.233333		MBON-h1,h2 Block	0.766667	-0.4																						MBON-j1 Block	0.0666667	0.433333
DAN-h1 Block	0.4	-0.2		MBON-h1,h2 Block	0.366667	0.133333																						MBON-j1 Block	0.0333333	0.1
DAN-h1 Block	0.566667	0.5
DAN-h1 Block	0.8	0.1
DAN-h1 Block	0.2	-0.233333
DAN-h1 Block	0.3	-0.233333
Effector Ctrl	0.533333	-0.392857		Effector Ctrl	0.633333	-0.5		Effector Ctrl	0.366667	-0.133333		Effector Ctrl	-0.233333	0.133333		Effector Ctrl	0.333333	-0.0333333		Effector Ctrl	0.482759	-0.333333		Effector Ctrl	0.0666667	-0.0333333		Effector Ctrl	0.433333	0.566667		Effector Ctrl	0.62069	-0.233333		Effector Ctrl	0.533333	0.0333333		Effector Ctrl	0.433333	-0.3
Effector Ctrl	0.633333	0.1		Effector Ctrl	0.766667	-0.266667		Effector Ctrl	0.2	0		Effector Ctrl	0.333333	-0.433333		Effector Ctrl	0.466667	-0.433333		Effector Ctrl	0.62069	-0.0344828		Effector Ctrl	0.3	-0.5		Effector Ctrl	0.310345	0.344828		Effector Ctrl	0.533333	0.0666667		Effector Ctrl	0.5	0.366667		Effector Ctrl	0.133333	0.1
Effector Ctrl	0.9	0.0666667		Effector Ctrl	0.8	-0.7		Effector Ctrl	0.466667	0.333333		Effector Ctrl	0.5	0.2		Effector Ctrl	0.5	0		Effector Ctrl	0.366667	-0.233333		Effector Ctrl	0.766667	-0.1		Effector Ctrl	0.333333	-0.241379		Effector Ctrl	0.4	0.0333333		Effector Ctrl	0.5	0.5		Effector Ctrl	0.666667	0.1
Effector Ctrl	0.166667	-0.4		Effector Ctrl	0.233333	-0.3		Effector Ctrl	0.466667	0.4		Effector Ctrl	0.6	0.0666667		Effector Ctrl	0.633333	-0.333333		Effector Ctrl	0.3	0.37931		Effector Ctrl	0.366667	0.0344828		Effector Ctrl	-0.357143	0.714286		Effector Ctrl	0.6	0.133333		Effector Ctrl	0.533333	0.7		Effector Ctrl	0.758621	-0.133333
Effector Ctrl	0.666667	-0.3		Effector Ctrl	0.571429	-0.103448		Effector Ctrl	0.866667	0.133333		Effector Ctrl	0.413793	0.25		Effector Ctrl	0.333333	-0.4		Effector Ctrl	0.566667	-0.2		Effector Ctrl	0.466667	-0.6		Effector Ctrl	0.533333	-0.366667		Effector Ctrl	0.833333	-0.366667		Effector Ctrl	0.4	-0.133333		Effector Ctrl	0.766667	-0.333333
Effector Ctrl	0.2	-0.533333		Effector Ctrl	0.266667	0.1		Effector Ctrl	0.6	-0.0666667		Effector Ctrl	0.533333	0.0333333		Effector Ctrl	0.566667	-0.333333		Effector Ctrl	0.7	-0.4		Effector Ctrl	0.7	0.1		Effector Ctrl	0.4	-0.433333		Effector Ctrl	0.4	0.0344828		Effector Ctrl	0.666667	-0.266667		Effector Ctrl	0.266667	-0.333333
Effector Ctrl	0.666667	-0.166667		Effector Ctrl	0.633333	-0.4		Effector Ctrl	0.766667	-0.241379		Effector Ctrl	0.6	-0.233333		Effector Ctrl	0.666667	0.0333333		Effector Ctrl	0.466667	-0.266667		Effector Ctrl	0.733333	-0.0666667		Effector Ctrl	0.833333	0.433333		Effector Ctrl	0.366667	0.0333333		Effector Ctrl	0.3	-0.0333333		Effector Ctrl	0.533333	-0.366667
Effector Ctrl	0.4	-0.0333333		Effector Ctrl	0.366667	-0.266667		Effector Ctrl	0.9	0.233333		Effector Ctrl	0.833333	0		Effector Ctrl	0.566667	-0.2		Effector Ctrl	0.433333	-0.333333		Effector Ctrl	0.566667	-0.133333		Effector Ctrl	0.866667	0.166667		Effector Ctrl	0.5	-0.1		Effector Ctrl	0.7	-0.1		Effector Ctrl	0.6	0.3
Effector Ctrl	0.6	0.0333333		Effector Ctrl	0.633333	-0.166667		Effector Ctrl	0.8	-0.0333333		Effector Ctrl	0.7	0.4		Effector Ctrl	0.5	-0.2		Effector Ctrl	0.633333	0.1		Effector Ctrl	0.1	0.3		Effector Ctrl	0.724138	0.333333		Effector Ctrl	0.6	-0.233333		Effector Ctrl	0.5	-0.466667		Effector Ctrl	0.633333	-0.166667
Effector Ctrl	0.533333	0.133333		Effector Ctrl	0.413793	-0.1		Effector Ctrl	0.466667	-0.466667		Effector Ctrl	0.5	0.172414		Effector Ctrl	0.833333	-0.2		Effector Ctrl	0.666667	-0.2		Effector Ctrl	0.266667	-0.5		Effector Ctrl	0.366667	-0.333333		Effector Ctrl	0.533333	-0.4		Effector Ctrl	0.5	-0.1		Effector Ctrl	0.633333	-0.166667
Effector Ctrl	0.366667	-0.233333		Effector Ctrl	0.7	-0.233333		Effector Ctrl	0.2	-0.413793		Effector Ctrl	0.366667	-0.1		Effector Ctrl	0.733333	-0.366667		Effector Ctrl	0.366667	0.0333333		Effector Ctrl	0.1	-0.0333333		Effector Ctrl	0.3	0		Effector Ctrl	0.413793	-0.0333333		Effector Ctrl	0.866667	0.233333		Effector Ctrl	0.266667	-0.233333
Effector Ctrl	0.633333	0.275862		Effector Ctrl	0.3	-0.172414		Effector Ctrl	0.8	-0.1		Effector Ctrl	0.833333	0.2		Effector Ctrl	0.666667	-0.233333		Effector Ctrl	0.7	0.1		Effector Ctrl	0.4	-0.4		Effector Ctrl	0.866667	0.333333		Effector Ctrl	0.433333	0.233333		Effector Ctrl	0.566667	-0.266667		Effector Ctrl	0.466667	0.2
Effector Ctrl	0.566667	0		Effector Ctrl	0.433333	-0.3		Effector Ctrl	0.566667	-0.0666667		Effector Ctrl	0.433333	-0.1		Effector Ctrl	0.333333	-0.333333		Effector Ctrl	0.6	-0.0333333		Effector Ctrl	0.433333	-0.433333		Effector Ctrl	0.633333	0.4		Effector Ctrl	0.433333	0.433333		Effector Ctrl	0.6	-0.0333333		Effector Ctrl	0.333333	-0.733333
Effector Ctrl	0.8	0.133333		Effector Ctrl	0.633333	-0.133333		Effector Ctrl	0.1	-0.133333		Effector Ctrl	0.666667	-0.4		Effector Ctrl	0.666667	-0.333333		Effector Ctrl	0.433333	-0.2		Effector Ctrl	0.266667	-0.366667		Effector Ctrl	0.766667	0.233333		Effector Ctrl	0.466667	-0.2		Effector Ctrl	0.633333	0.0666667		Effector Ctrl	0.5	0.1
Effector Ctrl	0.733333	-0.366667		Effector Ctrl	0.233333	-0.133333		Effector Ctrl	0.633333	-0.4		Effector Ctrl	0.5	0.233333		Effector Ctrl	0.533333	-0.566667		Effector Ctrl	0.733333	-0.1		Effector Ctrl	0.6	-0.733333		Effector Ctrl	0.8	-0.733333		Effector Ctrl	0.2	-0.0666667		Effector Ctrl	0.466667	-0.3		Effector Ctrl	0.4	-0.233333
Effector Ctrl	0.172414	-0.433333		Effector Ctrl	0.0666667	-0.333333		Effector Ctrl	0.566667	-0.266667		Effector Ctrl	0.566667	-0.0666667		Effector Ctrl	0.633333	-0.733333		Effector Ctrl	0.366667	0.233333		Effector Ctrl	-0.0333333	-0.4		Effector Ctrl	0.8	-0.4		Effector Ctrl	0.333333	0.166667		Effector Ctrl	0.366667	-0.1		Effector Ctrl	0.433333	-0.0666667
Effector Ctrl	0.1	-0.1		Effector Ctrl	0.366667	-0.3		Effector Ctrl	0.6	-0.4		Effector Ctrl	0.7	-0.2		Effector Ctrl	0.6	-0.2		Effector Ctrl	0.533333	-0.466667		Effector Ctrl	0.4	-0.566667		Effector Ctrl	0.766667	-0.133333		Effector Ctrl	0.666667	0.129032		Effector Ctrl	0.3	0.133333		Effector Ctrl	0.4	0
Effector Ctrl	0.466667	-0.413793		Effector Ctrl	0.6	-0.266667		Effector Ctrl	0.3	-0.166667		Effector Ctrl	0.586207	0.333333		Effector Ctrl	0.466667	-0.366667		Effector Ctrl	0.633333	-0.233333		Effector Ctrl	0.1	-0.666667		Effector Ctrl	0.333333	0.333333		Effector Ctrl	0.633333	-0.2		Effector Ctrl	0.466667	-0.517241		Effector Ctrl	0.566667	-0.566667
Effector Ctrl	0.233333	-0.266667		Effector Ctrl	0.366667	-0.4		Effector Ctrl	0.266667	-0.233333		Effector Ctrl	0.0666667	0.333333		Effector Ctrl	0.6	-0.666667		Effector Ctrl	0.633333	0.1		Effector Ctrl	0.827586	0.214286		Effector Ctrl	0.666667	0.4		Effector Ctrl	0.433333	0.166667		Effector Ctrl	0.566667	-0.133333		Effector Ctrl	0.5	-0.533333
Effector Ctrl	0.5	-0.633333		Effector Ctrl	0.533333	-0.266667		Effector Ctrl	0.466667	-0.466667		Effector Ctrl	0.433333	0.166667		Effector Ctrl	0.433333	-0.166667		Effector Ctrl	0.4	-0.0333333		Effector Ctrl	0.7	-0.233333		Effector Ctrl	0.666667	-0.3		Effector Ctrl	0.6	-0.333333		Effector Ctrl	0.666667	-0.3		Effector Ctrl	0.551724	-0.0344828
Effector Ctrl	0.433333	0.5		Effector Ctrl	0.5	-0.62069		Effector Ctrl	0.766667	0.1		Effector Ctrl	0.6	0.6		Effector Ctrl	0.766667	0.137931		Effector Ctrl	0.0333333	0.4		Effector Ctrl	0.7	-0.333333		Effector Ctrl	0.758621	-0.0333333		Effector Ctrl	0.6	-0.266667		Effector Ctrl	0.533333	0.0666667		Effector Ctrl	0.517241	-0.1
Effector Ctrl	0.533333	0.3		Effector Ctrl	0.6	0.0666667		Effector Ctrl	0.566667	0		Effector Ctrl				Effector Ctrl	0.433333	-0.0333333		Effector Ctrl	0.766667	0.0333333		Effector Ctrl	0.366667	-0.633333		Effector Ctrl	0.766667	0		Effector Ctrl	0.566667	0.1		Effector Ctrl	0.533333	-0.266667		Effector Ctrl	0.4	-0.2
Effector Ctrl	0.566667	0.0666667		Effector Ctrl	0.666667	-0.1		Effector Ctrl	0.7	-0.433333		Effector Ctrl				Effector Ctrl	0.8	-0.133333		Effector Ctrl	0.5	-0.103448		Effector Ctrl	0.733333	-0.6		Effector Ctrl	0.633333	-0.333333		Effector Ctrl	0.533333	0.0333333		Effector Ctrl	0.433333	-0.0666667		Effector Ctrl	0.310345	-0.266667
Effector Ctrl	0.5	-0.233333		Effector Ctrl	0.0333333	-0.266667		Effector Ctrl	0.733333	-0.266667		Effector Ctrl				Effector Ctrl	0.7	-0.433333		Effector Ctrl	0.633333	-0.4		Effector Ctrl	0.833333	0.310345		Effector Ctrl	0.448276	0.3		Effector Ctrl	0.433333	-0.37931		Effector Ctrl	0.4	-0.2		Effector Ctrl	0.566667	-0.433333
Effector Ctrl	0.733333	0.166667		Effector Ctrl	0.366667	-0.233333		Effector Ctrl	0.466667	0.137931		Effector Ctrl				Effector Ctrl	0.2	-0.533333		Effector Ctrl	0.8	0.0666667		Effector Ctrl	0.7	0		Effector Ctrl	0.9	0.0666667		Effector Ctrl	0.266667	-0.25		Effector Ctrl	0.5	-0.37931		Effector Ctrl	0.733333	-0.0666667
Effector Ctrl	0.633333	-0.1		Effector Ctrl	0.633333	-0.633333		Effector Ctrl	0.5	-0.2						Effector Ctrl	0.6	0.266667		Effector Ctrl	0.4	-0.2		Effector Ctrl				Effector Ctrl	0.0666667	0.333333		Effector Ctrl	0.433333	-0.266667
Effector Ctrl	0.3	0.166667		Effector Ctrl	0.6	-0.666667		Effector Ctrl	0.7	0.0666667						Effector Ctrl	0.433333	-0.133333		Effector Ctrl	-0.0333333	0.166667		Effector Ctrl				Effector Ctrl	0.533333	0.7		Effector Ctrl	0.7	0.0333333
Effector Ctrl	0.266667	-0.333333		Effector Ctrl	0.6	-0.3		Effector Ctrl	0.233333	0.466667						Effector Ctrl	0.517241	-0.733333		Effector Ctrl	0.1	0.566667		Effector Ctrl				Effector Ctrl	0.533333	0.0333333		Effector Ctrl	0.533333	-0.366667
Effector Ctrl	0.241379	0.1		Effector Ctrl	0	-0.4		Effector Ctrl	0.6	0						Effector Ctrl	0.666667	-0.266667		Effector Ctrl	0.433333	-0.1		Effector Ctrl				Effector Ctrl	0.566667	-0.266667		Effector Ctrl	0.266667	0.0666667
Effector Ctrl	0.733333	0.766667		Effector Ctrl	0.7	-0.466667		Effector Ctrl	0.333333	0.366667						Effector Ctrl	0.466667	0.1		Effector Ctrl	0.4	0.333333		Effector Ctrl				Effector Ctrl	0.566667	0.333333		Effector Ctrl	0.666667	-0.133333
Effector Ctrl	0.666667	0.0333333		Effector Ctrl	0.233333	-0.142857		Effector Ctrl	0.566667	-0.206897						Effector Ctrl	0.6	-0.166667		Effector Ctrl	0.8	0.0666667		Effector Ctrl				Effector Ctrl	0.366667	-0.433333		Effector Ctrl	0.666667	-0.333333
Effector Ctrl	0.4	-0.366667		Effector Ctrl	0.62069	-0.266667		Effector Ctrl	0.533333	-0.533333						Effector Ctrl	0.533333	0.0666667		Effector Ctrl	0.533333	-0.566667		Effector Ctrl				Effector Ctrl	0.5	-0.4		Effector Ctrl	0.4	-0.633333
Effector Ctrl	0.566667	-0.433333		Effector Ctrl	0.433333	-0.266667		Effector Ctrl	0.310345	-0.266667						Effector Ctrl	0.633333	-0.6		Effector Ctrl	0.733333	0.413793		Effector Ctrl				Effector Ctrl	0.866667	-0.0666667		Effector Ctrl	0.3	-0.206897
Effector Ctrl	0.466667	-0.366667		Effector Ctrl	0.0333333	0.166667		Effector Ctrl	0.5	-0.0666667						Effector Ctrl	0.566667	-0.566667		Effector Ctrl	0.633333	0.433333		Effector Ctrl				Effector Ctrl	0.933333	0.3		Effector Ctrl	0.6	-0.766667
Effector Ctrl	0.533333	-0.466667		Effector Ctrl	0.333333	0.0666667		Effector Ctrl	0.433333	-0.433333						Effector Ctrl	0.4	-0.3		Effector Ctrl	0.4	-0.366667		Effector Ctrl				Effector Ctrl	0.7	-0.133333		Effector Ctrl	0.566667	-0.6
Effector Ctrl	0.7	-0.413793		Effector Ctrl	0.766667	0.0666667		Effector Ctrl	0.689655	-0.266667						Effector Ctrl	0.766667	0.233333		Effector Ctrl	0.533333	-0.466667						Effector Ctrl	0.333333	0.333333		Effector Ctrl	0.5	-0.230769
Effector Ctrl	0.866667	-0.2		Effector Ctrl	0.333333	-0.333333		Effector Ctrl	0.466667	-0.266667						Effector Ctrl	0.5	0.433333										Effector Ctrl	0.333333	0.666667		Effector Ctrl	0.466667	-0.304348
Effector Ctrl	0.0333333	-0.233333		Effector Ctrl	0.5	0.1		Effector Ctrl	0.566667	-0.133333						Effector Ctrl	0.766667	-0.6										Effector Ctrl	0.266667	0.0333333
Effector Ctrl	0.6	0.0769231		Effector Ctrl	0.566667	0.0666667		Effector Ctrl	0.8	0.1						Effector Ctrl	0.6	-0.2										Effector Ctrl	0.4	0.333333
Effector Ctrl	0.4	-0.1		Effector Ctrl	0.466667	0.333333		Effector Ctrl	0.333333	0.366667						Effector Ctrl	0.7	-0.2										Effector Ctrl	0.433333	0.4
Effector Ctrl	0.833333	0		Effector Ctrl	0.533333	-0.448276																						Effector Ctrl	0.833333	-0.266667
Effector Ctrl	0.551724	-0.433333		Effector Ctrl	0.5	0.0333333																						Effector Ctrl	0.766667	-0.517241
Effector Ctrl	0.9	-0.310345		Effector Ctrl	0.166667	-0.233333																						Effector Ctrl	0.6	-0.137931
Effector Ctrl	0.566667	-0.4		Effector Ctrl	0.133333	0.366667																						Effector Ctrl	0.6	-0.37931
Effector Ctrl	0.3	-0.0714286		Effector Ctrl	0.5	0.166667																						Effector Ctrl	0.7	0.1
Effector Ctrl	0.433333	-0.0333333		Effector Ctrl	0.666667	0.0666667																						Effector Ctrl	0.5	0.266667
Effector Ctrl	0.3	-0.4		Effector Ctrl	0.6	0																						Effector Ctrl	0.3	-0.133333
Effector Ctrl	0.566667	0.166667
Effector Ctrl	0.7	0.0714286
Effector Ctrl	0.633333	-0.0333333
Effector Ctrl	0.1	-0.133333
Driver Ctrl	0.666667	0		Driver Ctrl	-0.3	-0.0333333		Driver Ctrl	0.7	-0.433333		Driver Ctrl	0.866667	0.3		Driver Ctrl	-0.0333333	-0.666667		Driver Ctrl	0.7	0.2		Driver Ctrl	0.344828	0		Driver Ctrl	0.666667	0.6		Driver Ctrl	0	-0.233333		Driver Ctrl	0.5	0.166667		Driver Ctrl	0.366667	-0.4
Driver Ctrl	0.733333	-0.0666667		Driver Ctrl	0.62069	-0.413793		Driver Ctrl	0.333333	-0.0333333		Driver Ctrl	0.633333	0.1		Driver Ctrl	0.6	0.1		Driver Ctrl	0.586207	-0.586207		Driver Ctrl	0.4	0.266667		Driver Ctrl	0.366667	-0.0333333		Driver Ctrl	0.633333	0.133333		Driver Ctrl	0.433333	-0.3		Driver Ctrl	0.5	0.633333
Driver Ctrl	0.7	-0.1		Driver Ctrl	0.766667	-0.7		Driver Ctrl	0.6	0.3		Driver Ctrl	0.466667	0.433333		Driver Ctrl	0.633333	0.0333333		Driver Ctrl	0.655172	0.4		Driver Ctrl	0.5	0.0333333		Driver Ctrl	0.766667	0.166667		Driver Ctrl	0.0333333	-0.0666667		Driver Ctrl	0.366667	-0.0333333		Driver Ctrl	0.733333	0.0666667
Driver Ctrl	0.433333	0.233333		Driver Ctrl	0.333333	-0.4		Driver Ctrl	0.766667	0.137931		Driver Ctrl	0.733333	-0.3		Driver Ctrl	0.0333333	-0.666667		Driver Ctrl	0.766667	-0.310345		Driver Ctrl	0.7	-0.0333333		Driver Ctrl	0.833333	0.1		Driver Ctrl	0.4	-0.4		Driver Ctrl	0.3	0.0666667		Driver Ctrl	0.466667	-0.3
Driver Ctrl	0.866667	-0.7		Driver Ctrl	0.566667	-0.133333		Driver Ctrl	0.7	-0.0666667		Driver Ctrl	0.633333	-0.466667		Driver Ctrl	0.655172	-0.133333		Driver Ctrl	0.666667	0.233333		Driver Ctrl	0.366667	-0.433333		Driver Ctrl	0.866667	-0.633333		Driver Ctrl	0.448276	0		Driver Ctrl	0.5	-0.2		Driver Ctrl	0.7	0.0666667
Driver Ctrl	0.6	0.166667		Driver Ctrl	0.241379	-0.321429		Driver Ctrl	0.766667	0.5		Driver Ctrl	0.633333	-0.310345		Driver Ctrl	0.633333	-0.666667		Driver Ctrl	0.9	0.1		Driver Ctrl	0.866667	-0.233333		Driver Ctrl	0.7	-0.266667		Driver Ctrl	0.466667	-0.0333333		Driver Ctrl	0.466667	-0.3		Driver Ctrl	0.448276	-0.448276
Driver Ctrl	0.3	-0.366667		Driver Ctrl	0.6	-0.0666667		Driver Ctrl	0.766667	-0.4		Driver Ctrl	0.7	0.1		Driver Ctrl	0.433333	0.0333333		Driver Ctrl	0.8	-0.4		Driver Ctrl	0.566667	-0.133333		Driver Ctrl	0.733333	0.433333		Driver Ctrl	0.733333	0.366667		Driver Ctrl	0.5	0.0666667		Driver Ctrl	0.666667	-0.0666667
Driver Ctrl	0.533333	0		Driver Ctrl	0.586207	-0.3		Driver Ctrl	0.333333	-0.4		Driver Ctrl	0.533333	-0.2		Driver Ctrl	0.793103	-0.566667		Driver Ctrl	0.5	-0.178571		Driver Ctrl	0.466667	-0.366667		Driver Ctrl	1	-0.206897		Driver Ctrl	0.533333	-0.333333		Driver Ctrl	0.2	-0.2		Driver Ctrl	0.233333	0
Driver Ctrl	0.666667	0.233333		Driver Ctrl	0.333333	-0.5		Driver Ctrl	0.766667	-0.233333		Driver Ctrl	0.266667	0.133333		Driver Ctrl	0.4	0		Driver Ctrl	0.533333	-0.166667		Driver Ctrl	0	-0.533333		Driver Ctrl	0.566667	0		Driver Ctrl	0.5	-0.1		Driver Ctrl	0.7	-0.2		Driver Ctrl	0.5	-0.433333
Driver Ctrl	0.6	0.0666667		Driver Ctrl	0.633333	-0.357143		Driver Ctrl	0.7	-0.3		Driver Ctrl	0.766667	0.0333333		Driver Ctrl	0.827586	0.4		Driver Ctrl	0.233333	-0.275862		Driver Ctrl	0.166667	-0.2		Driver Ctrl	0.4	0.366667		Driver Ctrl	0.566667	0.2		Driver Ctrl	0.433333	-0.413793		Driver Ctrl	0.6	-0.166667
Driver Ctrl	0.62069	0.166667		Driver Ctrl	0.533333	-0.133333		Driver Ctrl	0.766667	0.0666667		Driver Ctrl	0.633333	0.133333		Driver Ctrl	-0.166667	-0.0666667		Driver Ctrl	0.666667	-0.366667		Driver Ctrl	0.233333	-0.0666667		Driver Ctrl	0.433333	-0.0666667		Driver Ctrl	0.633333	-0.2		Driver Ctrl	0.7	-0.4		Driver Ctrl	0.466667	-0.633333
Driver Ctrl	0.466667	0		Driver Ctrl	0.733333	-0.4		Driver Ctrl	0.766667	0.333333		Driver Ctrl	0.766667	0.71875		Driver Ctrl	0.965517	-0.2		Driver Ctrl	0.533333	0.3		Driver Ctrl	0.5	0.3		Driver Ctrl	0.766667	0.433333		Driver Ctrl	0.4	-0.1		Driver Ctrl	0.6	0.1		Driver Ctrl	0.533333	-0.233333
Driver Ctrl	0.933333	-0.6		Driver Ctrl	0.214286	-0.0689655		Driver Ctrl	0.433333	-0.4		Driver Ctrl	0.9	0.533333		Driver Ctrl	0.466667	-0.433333		Driver Ctrl	0.733333	-0.0333333		Driver Ctrl	0.7	0.233333		Driver Ctrl	0.6	0.233333		Driver Ctrl	0.266667	0.166667		Driver Ctrl	0.766667	0.133333		Driver Ctrl	0.533333	-0.4
Driver Ctrl	0.7	0.103448		Driver Ctrl	0.6	-0.433333		Driver Ctrl	0.535714	-0.2		Driver Ctrl	0.6	0.166667		Driver Ctrl	0.6	-0.1		Driver Ctrl	0.466667	-0.5		Driver Ctrl	0.733333	-0.266667		Driver Ctrl	0.793103	-0.466667		Driver Ctrl	0.6	-0.0333333		Driver Ctrl	0.566667	-0.0333333		Driver Ctrl	0.6	-0.4
Driver Ctrl	0.7	-0.0666667		Driver Ctrl	0.666667	-0.0666667		Driver Ctrl	0.4	-0.166667		Driver Ctrl	0.766667	-0.166667		Driver Ctrl	0.233333	-0.3		Driver Ctrl	0.666667	-0.233333		Driver Ctrl	0.633333	-0.2		Driver Ctrl	0.866667	-0.766667		Driver Ctrl	0.7	0.0333333		Driver Ctrl	0.666667	-0.133333		Driver Ctrl	-0.0666667	-0.2
Driver Ctrl	0.633333	0.3		Driver Ctrl	0.333333	0.133333		Driver Ctrl	0.793103	-0.6		Driver Ctrl	0.8	0.3		Driver Ctrl	0.433333	-0.266667		Driver Ctrl	0.6	-0.0333333		Driver Ctrl	0.433333	-0.655172		Driver Ctrl	0.633333	0.233333		Driver Ctrl	0.366667	-0.448276		Driver Ctrl	0.466667	0.0666667		Driver Ctrl	0.433333	-0.448276
Driver Ctrl	0.7	-0.566667		Driver Ctrl	0.5	-0.6		Driver Ctrl	0.9	-0.1		Driver Ctrl	0.933333	0.1		Driver Ctrl	0.4	-0.433333		Driver Ctrl	0.333333	-0.233333		Driver Ctrl	0.7	-0.233333		Driver Ctrl	0.724138	-0.4		Driver Ctrl	0.241379	-0.433333		Driver Ctrl	0.3	-0.233333		Driver Ctrl	0.230769	-0.466667
Driver Ctrl	0.666667	-0.2		Driver Ctrl	0.633333	-0.466667		Driver Ctrl	0.6	-0.0666667		Driver Ctrl	0.6	0.3		Driver Ctrl	0.633333	-0.142857		Driver Ctrl	0.8	-0.433333		Driver Ctrl	0.586207	0		Driver Ctrl	0.586207	0.0333333		Driver Ctrl	0.733333	-0.133333		Driver Ctrl	0.766667	-0.0666667		Driver Ctrl	0.6	-0.333333
Driver Ctrl	0.566667	-0.266667		Driver Ctrl	0.733333	-0.0333333		Driver Ctrl	0.733333	-0.5		Driver Ctrl	0.366667	0.3		Driver Ctrl	0.25	-0.6		Driver Ctrl	0.566667	0.2		Driver Ctrl	0.7	-0.4		Driver Ctrl	0.266667	0.166667		Driver Ctrl	0.2	-0.366667		Driver Ctrl	0.6	-0.533333		Driver Ctrl	0.533333	-0.413793
Driver Ctrl	0.666667	-0.482759		Driver Ctrl	0.7	-0.233333		Driver Ctrl	0.866667	-0.166667		Driver Ctrl	0.1	-0.2		Driver Ctrl	0.766667	-0.633333		Driver Ctrl	0.533333	0.4		Driver Ctrl	0.433333	-0.1		Driver Ctrl	0.266667	-0.166667		Driver Ctrl	0.533333	0.1		Driver Ctrl	0.433333	0.0666667		Driver Ctrl	-0.1	-0.214286
Driver Ctrl	0.866667	-0.5		Driver Ctrl	0.566667	-0.3		Driver Ctrl	1	-0.166667		Driver Ctrl	0.5	0.2		Driver Ctrl	-0.1	-0.233333		Driver Ctrl	0.266667	0.4		Driver Ctrl	0.9	0.0333333		Driver Ctrl	0.689655	0.4		Driver Ctrl	0.833333	0		Driver Ctrl	0.566667	0.166667		Driver Ctrl	0.689655	-0.384615
Driver Ctrl	0.733333	0.333333		Driver Ctrl	0.4	-0.0666667		Driver Ctrl	0.566667	0.0333333		Driver Ctrl				Driver Ctrl	0.586207	-0.3		Driver Ctrl	0.7	0.433333		Driver Ctrl	0.793103	-0.2		Driver Ctrl	0.966667	0.233333		Driver Ctrl	0.5	0.0333333		Driver Ctrl	0.6	-0.233333		Driver Ctrl	0.0666667	-0.5
Driver Ctrl	0.4	-0.233333		Driver Ctrl	0.724138	-0.3		Driver Ctrl	0.833333	-0.3		Driver Ctrl				Driver Ctrl	0.4	0.166667		Driver Ctrl	0.766667	-0.4		Driver Ctrl	0.6	-0.2		Driver Ctrl	0.466667	0.166667		Driver Ctrl	0.266667	-0.266667		Driver Ctrl	0.9	-0.266667		Driver Ctrl	0.2	-0.107143
Driver Ctrl	0	-0.37931		Driver Ctrl	0.633333	-0.310345		Driver Ctrl	0.1	0.2		Driver Ctrl				Driver Ctrl	0.966667	-0.4		Driver Ctrl	0.8	0		Driver Ctrl	0.642857	-0.333333		Driver Ctrl	0.866667	-0.5		Driver Ctrl	0.733333	-0.2		Driver Ctrl	0.4	-0.233333		Driver Ctrl	0	-0.37037
Driver Ctrl	0.566667	-0.566667		Driver Ctrl	0.666667	-0.166667		Driver Ctrl	0.233333	-0.2		Driver Ctrl				Driver Ctrl	0.566667	-0.607143		Driver Ctrl	0.766667	0.166667		Driver Ctrl	0.862069	-0.0333333		Driver Ctrl	0.866667	0.133333		Driver Ctrl	0.6	-0.466667		Driver Ctrl	0.566667	-0.233333
Driver Ctrl	0.566667	-0.0344828		Driver Ctrl	0.533333	-0.4		Driver Ctrl	0.466667	0.1						Driver Ctrl	-0.0666667	0.0666667		Driver Ctrl	0.7	-0.366667		Driver Ctrl	0.7	0.1		Driver Ctrl	0.633333	-0.133333		Driver Ctrl	0.7	0.2
Driver Ctrl	0.533333	-0.5		Driver Ctrl	0.7	-0.133333		Driver Ctrl	0.7	-0.333333						Driver Ctrl	0.7	-0.566667		Driver Ctrl	0.4	-0.133333		Driver Ctrl				Driver Ctrl	0.666667	0.2		Driver Ctrl	0.733333	-0.266667
Driver Ctrl	0.466667	0.387097		Driver Ctrl	0.535714	-0.428571		Driver Ctrl	0.5	0.0333333						Driver Ctrl	0.433333	-0.2		Driver Ctrl	0.4	0.0666667		Driver Ctrl				Driver Ctrl	0.366667	0.566667		Driver Ctrl	0.366667	-0.3
Driver Ctrl	0.166667	0.3		Driver Ctrl	0.733333	0.133333		Driver Ctrl	0.733333	-0.206897						Driver Ctrl	0.466667	-0.3		Driver Ctrl	0.4	-0.433333		Driver Ctrl				Driver Ctrl	0.7	0.1		Driver Ctrl	0.866667	-0.133333
Driver Ctrl	0.566667	0.433333		Driver Ctrl	0.7	0.0666667		Driver Ctrl	0.733333	-0.2						Driver Ctrl	0.566667	-0.566667		Driver Ctrl	0.733333	0.533333		Driver Ctrl				Driver Ctrl	0.566667	0.366667		Driver Ctrl	0.533333	-0.433333
Driver Ctrl	0.0666667	0		Driver Ctrl	0.37931	-0.4		Driver Ctrl	0.333333	-0.433333						Driver Ctrl	0.9	-0.333333		Driver Ctrl	0.5	0.3		Driver Ctrl				Driver Ctrl	0.766667	-0.344828		Driver Ctrl	0.5	-0.633333
Driver Ctrl	0.962963	-0.4		Driver Ctrl	0.827586	-0.533333		Driver Ctrl	0.9	0.1						Driver Ctrl	0.566667	-0.4		Driver Ctrl	0.733333	-0.4		Driver Ctrl				Driver Ctrl	0.566667	-0.3		Driver Ctrl	0.433333	-0.0357143
Driver Ctrl	0.933333	-0.133333		Driver Ctrl	0.366667	-0.366667		Driver Ctrl	0.5	0.166667						Driver Ctrl	0.766667	0.2		Driver Ctrl	0.866667	-0.0333333		Driver Ctrl				Driver Ctrl	0.9	-0.166667		Driver Ctrl	0.5	0.3
Driver Ctrl	0.8	-0.344828		Driver Ctrl	-0.448276	0.233333		Driver Ctrl	0.6	0.392857						Driver Ctrl	0.466667	-0.0666667		Driver Ctrl	0.933333	0.3		Driver Ctrl				Driver Ctrl	0.7	0.766667		Driver Ctrl	0.366667	0.0357143
Driver Ctrl	0.6	-0.178571		Driver Ctrl	0.366667	0.285714		Driver Ctrl	0.333333	0.1						Driver Ctrl	0.724138	-0.466667		Driver Ctrl	0.766667	0.0333333		Driver Ctrl				Driver Ctrl	0.733333	-0.0666667		Driver Ctrl	0.366667	-0.0344828
Driver Ctrl	0.5	0.0333333		Driver Ctrl	0.566667	-0.233333		Driver Ctrl	0.766667	-0.366667						Driver Ctrl	0.8	-0.366667		Driver Ctrl	0.533333	-0.266667						Driver Ctrl	0.766667	0.166667		Driver Ctrl	0.6	-0.233333
Driver Ctrl	0.366667	0.0666667		Driver Ctrl	0.1	0.448276		Driver Ctrl	0.766667	-0.0714286						Driver Ctrl	0.766667	0.689655										Driver Ctrl	0.0666667	0.6
Driver Ctrl	0.7	0.133333		Driver Ctrl	0.566667	0.3		Driver Ctrl	0.933333	-0.0344828						Driver Ctrl	0.833333	-0.1										Driver Ctrl	0.551724	-0.2
Driver Ctrl	0.866667	0.3		Driver Ctrl	0.733333	0.1		Driver Ctrl	0.7	-0.137931						Driver Ctrl	0.833333	0.166667										Driver Ctrl	0.366667	0.7
Driver Ctrl	0.533333	0.3		Driver Ctrl	0.433333	0.0714286		Driver Ctrl	0.633333	0.433333						Driver Ctrl	0.8	0.133333										Driver Ctrl	0.966667	0.233333
Driver Ctrl	0.642857	-0.285714		Driver Ctrl	0.6	-0.233333																						Driver Ctrl	0.633333	0.133333
Driver Ctrl	0.5	-0.178571		Driver Ctrl	0.4	0.166667																						Driver Ctrl	0.7	-0.266667
Driver Ctrl	0.344828	-0.310345		Driver Ctrl	0.633333	0.0666667																						Driver Ctrl	0.821429	-0.0333333
Driver Ctrl	0.566667	-0.533333		Driver Ctrl	0.833333	0.4																						Driver Ctrl	0.633333	0.1
Driver Ctrl	0.633333	0		Driver Ctrl	0.2	0																						Driver Ctrl	0.448276	0.366667
Driver Ctrl	0.566667	0		Driver Ctrl	0.366667	-0.466667																						Driver Ctrl	0.433333	0.466667
Driver Ctrl	0.6	-0.0333333		Driver Ctrl	0.466667	-0.0333333																						Driver Ctrl	-0.0333333	0.1
Driver Ctrl	0.733333	0.5
Driver Ctrl	0.8	0.0666667
Driver Ctrl	0.566667	0.3
Driver Ctrl	0.433333	-0.3

## Sheet: Figure S7
Fig. S7a					Fig. S7b					Fig. S7c					Fig. S7d
Genotype	1:200	1:20	1:2		Genotype	0.02M	0.2M	2M		Genotype	1:200	1:20	1:2		Genotype	0.02M	0.2M	2M
DAN-k1 Block	0.1	-0.0666667	0.366667		DAN-k1 Block	-0.2	0.6	0.633333		MBON-k1 Block	0.0666667	0.633333	0.833333		MBON-k1 Block	0.233333	0.766667	0.8
DAN-k1 Block	-0.0666667	0.1	0.0666667		DAN-k1 Block	0.266667	0.466667	0.633333		MBON-k1 Block	0.733333	0.8	0.7		MBON-k1 Block	0.3	0.666667	0.433333
DAN-k1 Block	0.333333	0.333333	-0.1		DAN-k1 Block	0.433333	0.333333	0.9		MBON-k1 Block	0.333333	0.433333	0.366667		MBON-k1 Block	0.3	0.633333	0.633333
DAN-k1 Block	0.233333	0.2	-0.0333333		DAN-k1 Block	0.266667	0.766667	0.966667		MBON-k1 Block	0.5	0.466667	0.433333		MBON-k1 Block	0.433333	0.5	0.666667
DAN-k1 Block	0.4	0.333333	0		DAN-k1 Block	0.5	0.5	0.733333		MBON-k1 Block	0.666667	0.466667	0.8		MBON-k1 Block	0.366667	0.533333	0.733333
DAN-k1 Block	0.266667	0.133333	0.3		DAN-k1 Block	0.3	0.4	0.733333		MBON-k1 Block	0.366667	0.366667	0.666667		MBON-k1 Block	-0.133333	0.533333	0.466667
DAN-k1 Block	0.133333	0.366667	0		DAN-k1 Block	0.266667	0.4	0.733333		MBON-k1 Block	0.366667	0.7	0.533333		MBON-k1 Block	0.266667	0.866667	0.533333
DAN-k1 Block	0.233333	0.0333333	0		DAN-k1 Block	0.3	0.5	0.4		MBON-k1 Block	0.566667	0.7	0.366667		MBON-k1 Block	0.0333333	0.6	0.533333
DAN-k1 Block	-0.0666667	0.133333	0.566667		DAN-k1 Block	0.0666667	0.266667	0.733333		MBON-k1 Block	0.166667	0.7	0.666667		MBON-k1 Block	-0.166667	0.3	0.5
DAN-k1 Block	0.0333333	0.166667	0.566667		DAN-k1 Block	0.0666667	0.666667	0.8		MBON-k1 Block	0.133333	0.433333	0.6		MBON-k1 Block	0.166667	0.733333	0.666667
DAN-k1 Block	0.466667	0.5	0.666667		DAN-k1 Block	0.4	0.466667	0.8		MBON-k1 Block	0.0333333	0.5	0.566667		MBON-k1 Block	0.0666667	0.5	0.866667
DAN-k1 Block	0.366667	-0.1	0.0666667		DAN-k1 Block	0.266667	0.3	0.833333		MBON-k1 Block	0.266667	0.1	0.7		MBON-k1 Block	0.3	0.533333	0.6
DAN-k1 Block	0.433333	0.2	0.166667		DAN-k1 Block	0.266667	0.666667	0.433333		MBON-k1 Block	0.5	0.6	0.7		MBON-k1 Block	0.233333	0.766667	0.5
DAN-k1 Block	0	0.433333	0.466667		DAN-k1 Block	0.0666667	0.7	0.866667		MBON-k1 Block	0.533333	0.533333	0.5		MBON-k1 Block	0.133333	0.766667	0.7
DAN-k1 Block	0.333333	0.166667	0.266667		DAN-k1 Block	0.0666667	0.5	0.4		MBON-k1 Block	0.0666667	0.333333	0.233333		MBON-k1 Block	0.366667	0.766667	0.866667
DAN-k1 Block	0.2	0.233333	0.366667		DAN-k1 Block	0.1	0.433333	0.566667		MBON-k1 Block	0.566667	0.566667	0.6		MBON-k1 Block	0.533333	0.866667	0.8
DAN-k1 Block	0.1	0.366667	0.3		DAN-k1 Block	0.433333	0.3	0.633333		MBON-k1 Block	0.766667	0.5	0.566667		MBON-k1 Block	-0.1	0.7	0.7
DAN-k1 Block	0.1	0.266667	0.266667		DAN-k1 Block	0.166667	0.4	0.666667		MBON-k1 Block	0.9	0.466667	0.366667		MBON-k1 Block	-0.133333	0.733333	0.733333
DAN-k1 Block	0.3	-0.166667	-0.0333333		DAN-k1 Block	0.233333	0.333333	0.733333		MBON-k1 Block	0.2	0.7	0.466667
DAN-k1 Block	0.266667	0.0333333	0.333333		DAN-k1 Block	0.4	0.0666667	0.566667		MBON-k1 Block	0.2	0.633333	0.466667
					DAN-k1 Block	0.1	0.5	0.766667		MBON-k1 Block	0.733333	0.366667	0.433333
					DAN-k1 Block	0.133333	0.633333	0.866667		MBON-k1 Block	0.266667	0.2	0.166667
					DAN-k1 Block	0.0666667	0.433333	0.2		MBON-k1 Block	0.233333	0.533333	0.266667
					DAN-k1 Block	0.3	0.6	0.633333		MBON-k1 Block	0.433333	0.366667	0.266667
					DAN-k1 Block	0.0666667	0.633333	0.366667		MBON-k1 Block	0.433333	0.5	0.733333
					DAN-k1 Block	0.166667	0.866667	0.8
					DAN-k1 Block	0.3	0.933333	0.7
					DAN-k1 Block	0.0666667	0.4	0.433333
					DAN-k1 Block	0.433333	0.633333	0.4
					DAN-k1 Block	-0.0333333	0.433333	0.4
					DAN-k1 Block	0.333333	0.633333	0.566667
					DAN-k1 Block	0.266667	0.433333	0.633333
					DAN-k1 Block	-0.0666667	0.433333	0.466667
					DAN-k1 Block	0.266667	0.3	0.366667
					DAN-k1 Block	-0.2	0.566667	0.666667
Effector Ctrl	0.466667	0.4	0.333333		Effector Ctrl	0.433333	0.9	0.8		Effector Ctrl	0.633333	0.466667	0.166667		Effector Ctrl	0.3	0.7	1
Effector Ctrl	0.533333	0.266667	0.266667		Effector Ctrl	0.6	0.666667	0.766667		Effector Ctrl	0.466667	0.7	0.166667		Effector Ctrl	0.133333	0.733333	0.866667
Effector Ctrl	0.3	0.233333	0.666667		Effector Ctrl	0.433333	1	0.766667		Effector Ctrl	0.0666667	0.5	0.366667		Effector Ctrl	0.133333	0.7	0.6
Effector Ctrl	0.1	0.3	0.633333		Effector Ctrl	0.666667	0.9	0.733333		Effector Ctrl	0.666667	0.466667	0.366667		Effector Ctrl	0.1	0.5	0.666667
Effector Ctrl	0.366667	0.733333	0.3		Effector Ctrl	0.3	0.5	0.733333		Effector Ctrl	0.833333	0.7	0.433333		Effector Ctrl	-0.166667	0.466667	0.666667
Effector Ctrl	0.4	0.466667	0.6		Effector Ctrl	0.533333	0.366667	0.833333		Effector Ctrl	0.633333	0.7	0.633333		Effector Ctrl	0.2	0.733333	0.5
Effector Ctrl	0.133333	0.266667	0.533333		Effector Ctrl	0.433333	0.533333	0.866667		Effector Ctrl	0.4	0.566667	0.733333		Effector Ctrl	0.424242	0.766667	0.333333
Effector Ctrl	0.1	0.2	0.2		Effector Ctrl	0.333333	0.733333	0.8		Effector Ctrl	0.333333	0.166667	0.566667		Effector Ctrl	0.5	0.7	0.433333
Effector Ctrl	0.166667	0.6	0.5		Effector Ctrl	0.2	0.933333	1		Effector Ctrl	0.366667	0.4	0.233333		Effector Ctrl	0.166667	0.466667	0.8
Effector Ctrl	0.266667	0.6	0.5		Effector Ctrl	0.333333	0.733333	0.933333		Effector Ctrl	0.2	0.433333	0.266667		Effector Ctrl	0	0.6	0.666667
Effector Ctrl	0.1	0.533333	0.333333		Effector Ctrl	0.266667	0.633333	0.633333		Effector Ctrl	0.166667	0.4	0.366667		Effector Ctrl	-0.1	0.566667	0.5
Effector Ctrl	-0.166667	0.6	0.366667		Effector Ctrl	0.4	0.666667	0.866667		Effector Ctrl	0.333333	0.133333	0.466667		Effector Ctrl	-0.233333	0.266667	0.6
Effector Ctrl	0.2	0.266667	0.433333		Effector Ctrl	0.333333	0.466667	0.966667		Effector Ctrl	0.533333	0.733333	0.433333		Effector Ctrl	0.533333	0.533333	0.866667
Effector Ctrl	0.333333	0.0333333	0.566667		Effector Ctrl	0.0666667	0.866667	0.8		Effector Ctrl	0.233333	0.7	0.6		Effector Ctrl	0.466667	0.766667	0.533333
Effector Ctrl	0.2	0.433333	0.7		Effector Ctrl	-0.2	0.666667	0.933333		Effector Ctrl	0.466667	0.2	0.7		Effector Ctrl	0.266667	0.633333	0.533333
Effector Ctrl	0.3	0.6	0.533333		Effector Ctrl	0.3	0.7	0.8		Effector Ctrl	0.366667	0.5	0.466667		Effector Ctrl	0.233333	0.733333	0.7
Effector Ctrl	0.4	0.233333	0.366667		Effector Ctrl	0.333333	0.9	0.9		Effector Ctrl	0.466667	0.5	0.4		Effector Ctrl	0.166667	0.566667	0.833333
Effector Ctrl	0.166667	0.366667	0.166667		Effector Ctrl	0.333333	0.766667	0.933333		Effector Ctrl	0.2	0.0666667	0.2		Effector Ctrl	0.0666667	0.5	0.733333
Effector Ctrl	0.333333	0.3	0.366667		Effector Ctrl	0.4	0.866667	1		Effector Ctrl	0.266667	0.133333	0.6
Effector Ctrl	0.133333	0.633333	0.266667		Effector Ctrl	-0.133333	0.7	0.833333		Effector Ctrl	0.2	0.333333	0.333333
					Effector Ctrl	0.0333333	0.566667	0.466667		Effector Ctrl	0.625	0.533333	0.666667
					Effector Ctrl	0.2	0.566667	0.966667		Effector Ctrl	0.4	0.7	0.7
					Effector Ctrl	0.433333	0.5	0.433333		Effector Ctrl	0.433333	0.3	0.466667
					Effector Ctrl	0.1	0.733333	0.8		Effector Ctrl	0.166667	0.4	0.3
					Effector Ctrl	0.4	0.833333	0.733333		Effector Ctrl	0.4	0.6	0.366667
					Effector Ctrl	0.4	0.9	0.6
					Effector Ctrl	0.433333	0.766667	0.633333
					Effector Ctrl	0.466667	0.933333	0.9
					Effector Ctrl	0.333333	0.7	0.733333
					Effector Ctrl	0.533333	0.5	0.9
					Effector Ctrl	0.3	0.933333	0.466667
					Effector Ctrl	0.6	0.466667	0.6
					Effector Ctrl	0.3	0.666667	0.733333
					Effector Ctrl	0.533333	0.333333	0.333333
					Effector Ctrl	0.533333	0.633333	0.4
Driver Ctrl	0.333333	0.566667	0.0666667		Driver Ctrl	0.4	0.266667	0.666667		Driver Ctrl	0.233333	0.6	0.533333		Driver Ctrl	0.5	0.7	0.833333
Driver Ctrl	0.133333	0.466667	0.466667		Driver Ctrl	0.633333	0.4	0.9		Driver Ctrl	0.5	0.433333	0.333333		Driver Ctrl	0	0.733333	-0.7
Driver Ctrl	0.166667	0.533333	0.266667		Driver Ctrl	0.433333	0.3	0.866667		Driver Ctrl	0.3	0.366667	0.266667		Driver Ctrl	0.0333333	0.7	0.666667
Driver Ctrl	0.233333	0.2	0.3		Driver Ctrl	0.4	0.3	0.866667		Driver Ctrl	0.5	0.333333	-0.0666667		Driver Ctrl	0.233333	0.766667	-0.566667
Driver Ctrl	0.366667	0.433333	0.533333		Driver Ctrl	0.266667	0.366667	0.533333		Driver Ctrl	0.666667	0.533333	0.2		Driver Ctrl	0.333333	0.333333	-0.533333
Driver Ctrl	0.733333	0.2	0.633333		Driver Ctrl	0.266667	0.666667	0.833333		Driver Ctrl	0.466667	0.413793	0.166667		Driver Ctrl	0.233333	0.466667	-0.666667
Driver Ctrl	0.4	0.333333	0.333333		Driver Ctrl	0.633333	0.133333	0.833333		Driver Ctrl	0.4	0.433333	0.133333		Driver Ctrl	-0.166667	0.5	0.566667
Driver Ctrl	0.333333	0.6	0.366667		Driver Ctrl	0.666667	0.633333	0.966667		Driver Ctrl	0.5	0.533333	0.6		Driver Ctrl	0.0666667	0.5	0.566667
Driver Ctrl	0.333333	0.266667	0.266667		Driver Ctrl	0	0.5	0.866667		Driver Ctrl	0.333333	0.5	0.9		Driver Ctrl	-0.0666667	0.566667	0.433333
Driver Ctrl	0.166667	0.6	0.6		Driver Ctrl	0.533333	0.6	0.766667		Driver Ctrl	0.0333333	0.6	0.366667		Driver Ctrl	0.266667	0.6	0.366667
Driver Ctrl	0.4	0.466667	0.466667		Driver Ctrl	0.333333	0.5	0.833333		Driver Ctrl	-0.133333	0.333333	0.566667		Driver Ctrl	0.4	0.433333	0.833333
Driver Ctrl	0.333333	0.7	0.7		Driver Ctrl	0.366667	0.433333	0.9		Driver Ctrl	0.233333	0.166667	0.0666667		Driver Ctrl	0.366667	0.633333	0.733333
Driver Ctrl	0.433333	0.266667	0.266667		Driver Ctrl	0.633333	0.2	0.633333		Driver Ctrl	0.3	0.733333	0.366667		Driver Ctrl	0.533333	0.466667	0.533333
Driver Ctrl	0.366667	0.4	0.4		Driver Ctrl	0.333333	0.633333	0.933333		Driver Ctrl	0.4	0.4	0.733333		Driver Ctrl	0.3	0.7	0.633333
Driver Ctrl	0.366667	0.366667	0.366667		Driver Ctrl	0.233333	0.633333	0.9		Driver Ctrl	0.4	0.7	0.366667		Driver Ctrl	0.333333	0.633333	0.6
Driver Ctrl	0.2	0.566667	0.566667		Driver Ctrl	0.433333	0.733333	0.933333		Driver Ctrl	0.266667	0.2	0.7		Driver Ctrl	0.2	0.833333	0.7
Driver Ctrl	0.333333	0.4	0.4		Driver Ctrl	0.333333	0.7	0.9		Driver Ctrl	0.266667	0.333333	0.566667		Driver Ctrl	-0.2	0.666667	0.566667
Driver Ctrl	0.3	0.166667	0.4		Driver Ctrl	0.266667	0.5	0.7		Driver Ctrl	0.1	0.2	0.433333		Driver Ctrl	0.0666667	0.4	0.7
Driver Ctrl	0.2	0.566667	0.266667		Driver Ctrl	0.2	0.666667	0.833333		Driver Ctrl	0.266667	0.166667	0.366667
Driver Ctrl	0	0.466667	0.2		Driver Ctrl	0.333333	0.3	0.733333		Driver Ctrl	0.333333	0.2	0.266667
					Driver Ctrl	0.4	0.566667	0.7		Driver Ctrl	0.633333	0.533333	0.3
					Driver Ctrl	0.466667	0.566667	0.833333		Driver Ctrl	0.433333	0.5	0.233333
					Driver Ctrl	0.2	0.5	0.633333		Driver Ctrl	0.4	0.1	0.1
					Driver Ctrl	-0.0333333	0.566667	0.666667		Driver Ctrl	0.666667	0.233333	0.3
					Driver Ctrl	0	0.766667	0.8		Driver Ctrl	0.133333	0.633333	0.433333
					Driver Ctrl	0.466667	0.733333	0.766667
					Driver Ctrl	0.166667	0.6	0.533333
					Driver Ctrl	0.466667	0.733333	0.566667
					Driver Ctrl	0.2	0.8	0.566667
					Driver Ctrl	0.666667	0.566667	0.6
					Driver Ctrl	0.633333	0.833333	0.533333
					Driver Ctrl	0.6	0.866667	0.5
					Driver Ctrl	0.444444	0.533333	0.466667
					Driver Ctrl	0.7	0.333333	0.7
					Driver Ctrl	0.466667	0.5625	0.533333

## Sheet: Figure S8
Fig. S8b				Fig. S8c			Fig. S8d
Innate	Odor exposed	Fructose exposed		Genotype	Odor-Pref		Genotype	Odor-Pref
0.466667	0	0.9		DAN-g1 Block	0.433333		DAN-g1 Block	0.833333
0.533333	0.1	0.766667		DAN-g1 Block	-0.0666667		DAN-g1 Block	0.866667
0.633333	0.533333	0.666667		DAN-g1 Block	0.533333		DAN-g1 Block	0.8
0.7	0.433333	0.733333		DAN-g1 Block	-0.233333		DAN-g1 Block	0.866667
0.566667	-0.0666667	0.566667		DAN-g1 Block	-0.0333333		DAN-g1 Block	0.933333
0.6	0.2	0.6		DAN-g1 Block	-0.233333		DAN-g1 Block	0.75
0.5	0.266667	0.666667		DAN-g1 Block	0.2		DAN-g1 Block	0.866667
0.466667	0.266667	0.7		DAN-g1 Block	-0.133333		DAN-g1 Block	0.8
0.733333	0.0333333	0.533333		DAN-g1 Block	-0.333333		DAN-g1 Block	0.966667
0.566667	0.433333	0.666667		DAN-g1 Block	-0.0666667		DAN-g1 Block	0.933333
0.666667	-0.0333333	0.533333		DAN-g1 Block	0.466667		DAN-g1 Block	0.733333
0.833333	0.5	0.633333		DAN-g1 Block	0.222222		DAN-g1 Block	0.633333
0.7	0.4	0.678571		DAN-g1 Block	-0.233333		DAN-g1 Block	0.866667
0.566667	0	0.433333		DAN-g1 Block	-0.366667		DAN-g1 Block	0.866667
0.6	0.266667	0.7		DAN-g1 Block	-0.433333		DAN-g1 Block	0.7
0.533333	0.566667	0.666667		DAN-g1 Block	0.2		DAN-g1 Block	1
0.6	0.2	0.8		DAN-g1 Block	0.7		DAN-g1 Block	0.9
0.333333	-0.133333	0.7		DAN-g1 Block	0.0333333		DAN-g1 Block	0.8
0.566667	0.366667	0.766667		DAN-g1 Block	0.366667		DAN-g1 Block	0.833333
0.633333	-0.233333	0.833333		DAN-g1 Block	-0.266667		DAN-g1 Block	0.7
0.533333	0.266667	0.8		DAN-g1 Block	0.466667		DAN-g1 Block	0.733333
0.566667	0.666667	0.633333		DAN-g1 Block	0.233333		DAN-g1 Block	0.966667
0.5	-0.266667	0.714286		DAN-g1 Block	0.0666667
0.333333	0.344828	0.733333		DAN-g1 Block	0.466667
0.6	0.241379	0.666667		DAN-g1 Block	-0.233333
0.566667	0.0333333	0.9		DAN-g1 Block	-0.5
0.433333	0.5	0.8		DAN-g1 Block	0.4
0.833333	0.413793	0.666667		DAN-g1 Block	-0.133333
0.8	0.366667	0.566667		DAN-g1 Block	0.133333
0.4	0.0666667	0.533333		DAN-g1 Block	-0.166667
0.266667	0.1	0.933333		DAN-g1 Block	0.0666667
0.566667	0.266667	0.666667		DAN-g1 Block	-0.133333
0.333333	0.166667	0.633333		DAN-g1 Block	0.333333
0.7	0.5	0.5		DAN-g1 Block	0.419355
0.7	0.566667	0.533333		DAN-g1 Block	0.166667
0.633333	0.0333333	0.4		DAN-g1 Block	-0.333333
0.8	0.166667	0.666667		DAN-g1 Block	0.333333
0.533333	0.333333	0.833333		DAN-g1 Block	-0.1
0.466667	0.566667	0.633333		DAN-g1 Block	-0.2
0.333333	0.4	0.533333		DAN-g1 Block	0.0333333
0.733333	0.3	0.8
0.433333	0.533333	0.666667		Effector Ctrl	0		Effector Ctrl	0.9
0.633333	0.666667	0.8		Effector Ctrl	0.1		Effector Ctrl	0.766667
0.5	0.8	0.6		Effector Ctrl	0.533333		Effector Ctrl	0.666667
0.7	-0.1	0.833333		Effector Ctrl	0.433333		Effector Ctrl	0.733333
0.466667	0.7	0.7		Effector Ctrl	-0.0666667		Effector Ctrl	0.566667
0.6	-0.333333	0.966667		Effector Ctrl	0.2		Effector Ctrl	0.6
0.5	-0.166667	0.666667		Effector Ctrl	0.266667		Effector Ctrl	0.666667
0.7	0.466667			Effector Ctrl	0.266667		Effector Ctrl	0.7
0.866667	0.5			Effector Ctrl	0.0333333		Effector Ctrl	0.533333
	0.566667			Effector Ctrl	0.433333		Effector Ctrl	0.666667
	0.466667			Effector Ctrl	-0.0333333		Effector Ctrl	0.533333
	0.4			Effector Ctrl	0.5		Effector Ctrl	0.633333
	0.366667			Effector Ctrl	0.4		Effector Ctrl	0.678571
	0.133333			Effector Ctrl	0		Effector Ctrl	0.433333
	0.266667			Effector Ctrl	0.266667		Effector Ctrl	0.7
	0.433333			Effector Ctrl	0.566667		Effector Ctrl	0.666667
	-0.214286			Effector Ctrl	0.2		Effector Ctrl	0.8
	0.433333			Effector Ctrl	-0.133333		Effector Ctrl	0.7
	-0.0666667			Effector Ctrl	0.366667		Effector Ctrl	0.766667
	0.642857			Effector Ctrl	-0.233333		Effector Ctrl	0.833333
	0.777778			Effector Ctrl	0.266667		Effector Ctrl	0.8
	0.0333333			Effector Ctrl	0.666667		Effector Ctrl	0.633333
	0.666667			Effector Ctrl	-0.266667		Effector Ctrl	0.714286
	-0.2			Effector Ctrl	0.344828		Effector Ctrl	0.733333
	0.366667			Effector Ctrl	0.241379
	0.533333			Effector Ctrl	0.0333333
	0.9			Effector Ctrl	0.5
	0.466667			Effector Ctrl	0.413793
	-0.137931			Effector Ctrl	0.366667
	-0.1			Effector Ctrl	0.0666667
	-0.241379			Effector Ctrl	0.1
	0.1			Effector Ctrl	0.266667
	0.482759			Effector Ctrl	0.166667
	0.566667			Effector Ctrl	0.5
	-0.2			Effector Ctrl	0.566667
	0.366667			Effector Ctrl	0.0333333
	0.103448			Effector Ctrl	0.166667
	0.4			Effector Ctrl	0.333333
	0.8			Effector Ctrl	0.566667
				Effector Ctrl	0.4
				Driver Ctrl	0.3		Driver Ctrl	0.666667
				Driver Ctrl	0.533333		Driver Ctrl	0.9
				Driver Ctrl	0.666667		Driver Ctrl	0.8
				Driver Ctrl	0.8		Driver Ctrl	0.666667
				Driver Ctrl	-0.1		Driver Ctrl	0.566667
				Driver Ctrl	0.7		Driver Ctrl	0.533333
				Driver Ctrl	-0.333333		Driver Ctrl	0.933333
				Driver Ctrl	-0.166667		Driver Ctrl	0.666667
				Driver Ctrl	0.466667		Driver Ctrl	0.633333
				Driver Ctrl	0.5		Driver Ctrl	0.5
				Driver Ctrl	0.566667		Driver Ctrl	0.533333
				Driver Ctrl	0.466667		Driver Ctrl	0.4
				Driver Ctrl	0.4		Driver Ctrl	0.666667
				Driver Ctrl	0.366667		Driver Ctrl	0.833333
				Driver Ctrl	0.133333		Driver Ctrl	0.633333
				Driver Ctrl	0.266667		Driver Ctrl	0.533333
				Driver Ctrl	0.433333		Driver Ctrl	0.8
				Driver Ctrl	-0.214286		Driver Ctrl	0.666667
				Driver Ctrl	0.433333		Driver Ctrl	0.8
				Driver Ctrl	-0.0666667		Driver Ctrl	0.6
				Driver Ctrl	0.642857		Driver Ctrl	0.833333
				Driver Ctrl	0.777778		Driver Ctrl	0.7
				Driver Ctrl	0.0333333		Driver Ctrl	0.966667
				Driver Ctrl	0.666667		Driver Ctrl	0.666667
				Driver Ctrl	-0.2
				Driver Ctrl	0.366667
				Driver Ctrl	0.533333
				Driver Ctrl	0.9
				Driver Ctrl	0.466667
				Driver Ctrl	-0.137931
				Driver Ctrl	-0.1
				Driver Ctrl	-0.241379
				Driver Ctrl	0.1
				Driver Ctrl	0.482759
				Driver Ctrl	0.566667
				Driver Ctrl	-0.2
				Driver Ctrl	0.366667
				Driver Ctrl	0.103448
				Driver Ctrl	0.4
				Driver Ctrl	0.8

[truncated: 7 more sheets: Figure S9, Figure S10, Figure S11, Figure S14, Figure S15, Figure S16, Figure S18]
